# Supplementary material for: (S)-4,5-Diphenyl-1-[1-phenyl-3-(phenyl­sulfan­yl)propan-2-yl]-2-(thio­phen-2-yl)-1H-imidazole
Source: Acta Crystallogr Sect E Struct Rep Online. 2013 Nov 30;69(Pt 12):o1858. doi: 10.1107/S1600536813032066 (PMC3885095; doi:10.1107/S1600536813032066)
Supplement: Supplementary file 1 [file e-69-o1858-sup1.cif]

##############################################################################
#                                                                            #
# This CIF contains the data in a paper accepted for publication in          #
# Acta Crystallographica Section E. It conforms to the requirements of       #
# Notes for Authors for Acta Crystallographica Section E, and has been       #
# peer reviewed under the auspices of the IUCr Commission on Journals.       #
#                                                                            #
# Full details of the Crystallographic Information File format               #
# are given in the paper "The Crystallographic Information File (CIF):       #
# a New Standard Archive File for Crystallography" by S. R. Hall, F. H.      #
# Allen and I. D. Brown [Acta Cryst. (1991), A47, 655-685].                  #
#                                                                            #
# The current version of the core CIF dictionary is obtainable from          #
# ftp://ftp.iucr.org/pub/cif_core.dic.                                       #
#                                                                            #
# Software is freely available for graphical display of the structure(s)     #
# in this CIF. For information consult the CIF software page                 #
# http://www.iucr.org/resources/cif/software.                                #
#                                                                            #
# This file may be used for bona fide research purposes within the           #
# scientific community so long as proper attribution is given to the journal # 
# article from which it was obtained.                                        #
#                                                                            #
##############################################################################
data_I
_audit_creation_method
;
  Olex2 1.2
  (compiled Apr 23 2013 17:54:37, GUI svn.r4466)
;
_database_code_depnum_ccdc_archive     'CCDC 973466'
_chemical_name_systematic
;\
(<i>S</i>)-4,5-Diphenyl-1-[1-phenyl-3-(phenylsulfanyl)propan-2-yl]-\
2-(thiophen-2-yl)-1<i>H</i>-imidazole
;
_chemical_name_common     ?
_chemical_formula_moiety     'C34 H28 N2 S2'
_chemical_formula_sum     'C34 H28 N2 S2'
_chemical_formula_iupac     'C34 H28 N2 S2'
_chemical_formula_weight     528.70
_chemical_melting_point     ?
_symmetry_cell_setting     orthorhombic
_symmetry_space_group_name_H-M     'P 21 21 21'
_space_group_name_Hall     'P 2ac 2ab'
loop_
    _symmetry_equiv_pos_as_xyz
    'x, y, z'
    '-x+1/2, -y, z+1/2'
    'x+1/2, -y+1/2, -z'
    '-x, y+1/2, -z+1/2'
_cell_length_a     12.7882(7)
_cell_length_b     13.7906(6)
_cell_length_c     16.0636(7)
_cell_angle_alpha     90.00
_cell_angle_beta     90.00
_cell_angle_gamma     90.00
_cell_volume     2832.9(2)
_cell_formula_units_Z     4
_cell_measurement_reflns_used     4362
_cell_measurement_theta_min     5.4270
_cell_measurement_theta_max     71.9950
_cell_measurement_temperature     291(2)
_exptl_crystal_description     prism
_exptl_crystal_colour     colourless
_exptl_crystal_size_max     0.26
_exptl_crystal_size_mid     0.23
_exptl_crystal_size_min     0.2
_exptl_crystal_density_diffrn     1.240
_exptl_crystal_density_meas     ?
_exptl_crystal_density_method     'not measured'
_exptl_crystal_F_000     1112
_exptl_absorpt_coefficient_mu     1.887
_exptl_absorpt_correction_type     multi-scan
_exptl_absorpt_process_details
;
<i>CrysAlis PRO</i>; Agilent, 2011
;
_exptl_absorpt_correction_T_min     0.90642
_exptl_absorpt_correction_T_max     1.00000
_exptl_special_details     ?
_diffrn_ambient_temperature     291.15
_diffrn_radiation_type     'Cu K\a'
_diffrn_radiation_wavelength     1.5418
_diffrn_radiation_monochromator     graphite
_diffrn_measurement_device_type     'Oxford Diffraction Xcalibur (Eos, Gemini)'
_diffrn_measurement_method     '\w scans'
_diffrn_detector_area_resol_mean     16.2312
_diffrn_reflns_number     10599
_diffrn_reflns_av_R_equivalents     0.0210
_diffrn_reflns_theta_min     4.23
_diffrn_reflns_theta_max     67.07
_diffrn_reflns_theta_full     67.07
_diffrn_measured_fraction_theta_max     1.000
_diffrn_measured_fraction_theta_full     1.000
_diffrn_reflns_limit_h_min     -15
_diffrn_reflns_limit_h_max     14
_diffrn_reflns_limit_k_min     -16
_diffrn_reflns_limit_k_max     16
_diffrn_reflns_limit_l_min     -19
_diffrn_reflns_limit_l_max     13
_diffrn_standards_number     ?
_diffrn_standards_interval_count     ?
_diffrn_standards_interval_time     ?
_diffrn_standards_decay_%     ?
_refine_special_details
;
Refinement of <i>F</i>^2^ against ALL reflections. The weighted <i>R</i>-factor
<i>wR</i> and goodness of fit <i>S</i> are based on <i>F</i>^2^, conventional
<i>R</i>-factors <i>R</i> are based on <i>F</i>, with <i>F</i> set to zero for
negative <i>F</i>^2^. The threshold expression of <i>F</i>^2^ >
\s(<i>F</i>^2^) is used only for calculating <i>R</i>-factors(gt) <i>etc</i>.
and is not relevant to the choice of reflections for refinement.
<i>R</i>-factors based on <i>F</i>^2^ are statistically about twice as large
as those based on <i>F</i>, and <i>R</i>- factors based on ALL data will be
even larger.
;
_reflns_number_total     5065
_reflns_number_gt     4456
_reflns_threshold_expression     I>2sigma(I)
_refine_ls_structure_factor_coef     Fsqd
_refine_ls_matrix_type     full
_refine_ls_R_factor_all     0.0514
_refine_ls_R_factor_gt     0.0448
_refine_ls_wR_factor_gt     0.1197
_refine_ls_wR_factor_ref     0.1267
_refine_ls_goodness_of_fit_ref     1.027
_refine_ls_restrained_S_all     1.072
_refine_ls_number_reflns     5065
_refine_ls_number_parameters     356
_refine_ls_number_restraints     18
_refine_ls_hydrogen_treatment     constr
_refine_ls_weighting_scheme     calc
_refine_ls_weighting_details
         'calc w=1/[\s^2^(Fo^2^)+(0.0605P)^2^+0.3647P] where P=(Fo^2^+2Fc^2^)/3'
_atom_sites_solution_hydrogens     geom
_atom_sites_solution_primary     direct
_atom_sites_solution_secondary     difmap
_refine_ls_shift/su_max     0.000
_refine_ls_shift/su_mean     0.000
_refine_diff_density_max     0.186
_refine_diff_density_min     -0.174
_refine_ls_extinction_method     none
_refine_ls_extinction_coef     ?
_refine_ls_abs_structure_details     'Flack (1983), 2202 Friedel pairs'
_refine_ls_abs_structure_Flack     0.00(2)
loop_
    _atom_type_symbol
    _atom_type_description
    _atom_type_scat_dispersion_real
    _atom_type_scat_dispersion_imag
    _atom_type_scat_source
    'C' 'C' 0.0181 0.0091
                         'International Tables Vol C Tables 4.2.6.8 and 6.1.1.4'
    'H' 'H' 0.0000 0.0000
                         'International Tables Vol C Tables 4.2.6.8 and 6.1.1.4'
    'N' 'N' 0.0311 0.0180
                         'International Tables Vol C Tables 4.2.6.8 and 6.1.1.4'
    'S' 'S' 0.3331 0.5567
                         'International Tables Vol C Tables 4.2.6.8 and 6.1.1.4'
_computing_data_collection
;
<i>CrysAlis PRO</i> (Agilent, 2011)
;
_computing_cell_refinement
;
<i>CrysAlis PRO</i> (Agilent, 2011)
;
_computing_data_reduction
;
<i>CrysAlis PRO</i> (Agilent, 2011)
;
_computing_structure_solution
;
<i>SHELXS97</i> (Sheldrick, 2008)
;
_computing_structure_refinement
;
<i>SHELXL97</i> (Sheldrick, 2008)
;
_computing_molecular_graphics
;
<i>OLEX2</i> (Dolomanov <i>et al.</i>, 2009)
;
_computing_publication_material
;
<i>OLEX2</i> (Dolomanov <i>et al.</i>, 2009)
;
loop_
    _atom_site_type_symbol
    _atom_site_label
    _atom_site_fract_x
    _atom_site_fract_y
    _atom_site_fract_z
    _atom_site_U_iso_or_equiv
    _atom_site_adp_type
    _atom_site_calc_flag
    _atom_site_refinement_flags
    _atom_site_occupancy
    _atom_site_symmetry_multiplicity
    _atom_site_disorder_assembly
    _atom_site_disorder_group
    S S1 0.81367(14) 0.86015(13) 0.18676(10) 0.0729(4) Uani d PD 0.647(2) 1 A 1
    S S1A 1.0259(4) 0.8013(3) 0.1389(3) 0.0729(4) Uani d PD 0.353(2) 1 A 2
    S S2 0.81179(9) 0.59192(7) 0.34985(7) 0.1012(3) Uani d . 1 1 . .
    N N1 0.94171(17) 0.89681(13) 0.35239(13) 0.0577(5) Uani d . 1 1 . .
    N N2 0.99498(16) 0.74395(13) 0.34692(13) 0.0580(5) Uani d . 1 1 . .
    C C1 0.9468(3) 1.0322(2) 0.48649(18) 0.0746(7) Uani d . 1 1 . .
    H H1 0.9486 1.0543 0.4318 0.089 Uiso calc R 1 1 . .
    C C2 0.9363(3) 1.0980(2) 0.5507(2) 0.0894(10) Uani d . 1 1 . .
    H H2 0.9311 1.1639 0.5388 0.107 Uiso calc R 1 1 . .
    C C3 0.9334(3) 1.0675(3) 0.6313(2) 0.0899(10) Uani d . 1 1 . .
    H H3 0.9279 1.1123 0.6743 0.108 Uiso calc R 1 1 . .
    C C4 0.9387(4) 0.9715(3) 0.6481(2) 0.1072(13) Uani d . 1 1 . .
    H H4 0.9358 0.9504 0.7030 0.129 Uiso calc R 1 1 . .
    C C5 0.9485(4) 0.9043(3) 0.5844(2) 0.0957(11) Uani d . 1 1 . .
    H H5 0.9510 0.8384 0.5969 0.115 Uiso calc R 1 1 . .
    C C6 0.9547(2) 0.9346(2) 0.50214(16) 0.0636(6) Uani d . 1 1 . .
    C C7 0.9663(2) 0.86640(18) 0.43152(15) 0.0586(5) Uani d . 1 1 . .
    C C8 0.9998(2) 0.77216(18) 0.43000(16) 0.0581(5) Uani d . 1 1 . .
    C C9 1.0384(2) 0.70951(18) 0.49927(17) 0.0636(6) Uani d . 1 1 . .
    C C10 1.1412(3) 0.7148(3) 0.5238(2) 0.0880(10) Uani d . 1 1 . .
    H H10 1.1864 0.7573 0.4969 0.106 Uiso calc R 1 1 . .
    C C11 1.1781(3) 0.6576(4) 0.5881(2) 0.1129(15) Uani d . 1 1 . .
    H H11 1.2481 0.6608 0.6035 0.136 Uiso calc R 1 1 . .
    C C12 1.1111(5) 0.5961(3) 0.6291(3) 0.1145(15) Uani d . 1 1 . .
    H H12 1.1359 0.5573 0.6722 0.137 Uiso calc R 1 1 . .
    C C13 1.0084(4) 0.5919(3) 0.6068(3) 0.1089(14) Uani d . 1 1 . .
    H H13 0.9630 0.5510 0.6352 0.131 Uiso calc R 1 1 . .
    C C14 0.9716(3) 0.6484(2) 0.5419(2) 0.0862(9) Uani d . 1 1 . .
    H H14 0.9014 0.6452 0.5270 0.103 Uiso calc R 1 1 . .
    C C15 1.2350(3) 0.7748(3) 0.2846(2) 0.0915(10) Uani d . 1 1 . .
    H H15 1.2166 0.7990 0.3366 0.110 Uiso calc R 1 1 . .
    C C16 1.2929(4) 0.8319(5) 0.2318(3) 0.1296(17) Uani d . 1 1 . .
    H H16 1.3138 0.8938 0.2476 0.156 Uiso calc R 1 1 . .
    C C17 1.3196(5) 0.7947(6) 0.1542(4) 0.162(2) Uani d U 1 1 . .
    H H17 1.3566 0.8323 0.1162 0.195 Uiso calc R 1 1 . .
    C C18 1.2909(5) 0.7026(6) 0.1346(4) 0.171(3) Uani d U 1 1 . .
    H H18 1.3122 0.6768 0.0839 0.205 Uiso calc R 1 1 . .
    C C19 1.2322(4) 0.6470(5) 0.1861(3) 0.140(2) Uani d . 1 1 . .
    H H19 1.2117 0.5852 0.1698 0.169 Uiso calc R 1 1 . .
    C C20 1.2032(2) 0.6824(3) 0.2626(2) 0.0829(9) Uani d . 1 1 . .
    C C21 1.1339(3) 0.6223(2) 0.3168(3) 0.0912(10) Uani d . 1 1 . .
    H H21A 1.1560 0.6298 0.3742 0.109 Uiso calc R 1 1 . .
    H H21B 1.1426 0.5546 0.3019 0.109 Uiso calc R 1 1 . .
    C C22 1.0172(2) 0.64862(18) 0.3103(2) 0.0718(7) Uani d . 1 1 . .
    H H22 1.0012 0.6537 0.2508 0.086 Uiso calc R 1 1 . .
    C C23 0.9491(3) 0.5675(2) 0.3445(2) 0.0892(9) Uani d . 1 1 . .
    H H23A 0.9734 0.5518 0.4001 0.107 Uiso calc R 1 1 . .
    H H23B 0.9594 0.5105 0.3101 0.107 Uiso calc R 1 1 . .
    C C24 0.7696(3) 0.5971(2) 0.2451(3) 0.0890(9) Uani d . 1 1 . .
    C C25 0.8234(3) 0.5596(3) 0.1775(3) 0.1055(11) Uani d . 1 1 . .
    H H25 0.8884 0.5308 0.1856 0.127 Uiso calc R 1 1 . .
    C C26 0.7819(4) 0.5644(4) 0.0983(3) 0.1259(17) Uani d . 1 1 . .
    H H26 0.8187 0.5382 0.0538 0.151 Uiso calc R 1 1 . .
    C C27 0.6879(4) 0.6071(4) 0.0850(4) 0.1328(17) Uani d . 1 1 . .
    H H27 0.6607 0.6113 0.0314 0.159 Uiso calc R 1 1 . .
    C C28 0.6332(4) 0.6443(4) 0.1515(4) 0.1305(17) Uani d . 1 1 . .
    H H28 0.5681 0.6727 0.1429 0.157 Uiso calc R 1 1 . .
    C C29 0.6739(3) 0.6397(3) 0.2305(3) 0.1080(13) Uani d . 1 1 . .
    H H29 0.6364 0.6658 0.2748 0.130 Uiso calc R 1 1 . .
    C C30 0.9593(2) 0.82233(16) 0.30391(15) 0.0548(5) Uani d . 1 1 A .
    C C31 0.9363(2) 0.82435(16) 0.21422(16) 0.0590(6) Uani d . 1 1 . .
    C C32 0.9968(7) 0.8110(9) 0.1418(7) 0.108(4) Uani d PD 0.647(2) 1 A 1
    H H32 1.0664 0.7912 0.1424 0.130 Uiso calc PR 0.647(2) 1 A 1
    C C32A 0.8446(13) 0.8515(15) 0.1757(10) 0.108(4) Uani d PD 0.353(2) 1 A 2
    H H32A 0.7844 0.8649 0.2060 0.130 Uiso calc PR 0.353(2) 1 A 2
    C C33 0.9421(13) 0.8304(11) 0.0703(5) 0.099(3) Uani d PD 0.647(2) 1 A 1
    H H33 0.9687 0.8242 0.0167 0.118 Uiso calc PR 0.647(2) 1 A 1
    C C33A 0.847(3) 0.858(3) 0.0864(10) 0.099(3) Uani d PD 0.353(2) 1 A 2
    H H33A 0.7910 0.8752 0.0520 0.118 Uiso calc PR 0.353(2) 1 A 2
    C C34 0.8463(12) 0.8591(13) 0.0882(7) 0.094(3) Uani d P 0.647(2) 1 A 1
    H H34 0.7996 0.8778 0.0469 0.113 Uiso calc PR 0.647(2) 1 A 1
    C C34A 0.946(2) 0.835(2) 0.0614(14) 0.094(3) Uani d PD 0.353(2) 1 A 2
    H H34A 0.9678 0.8376 0.0061 0.113 Uiso calc PR 0.353(2) 1 A 2
loop_
    _atom_site_aniso_label
    _atom_site_aniso_U_11
    _atom_site_aniso_U_22
    _atom_site_aniso_U_33
    _atom_site_aniso_U_12
    _atom_site_aniso_U_13
    _atom_site_aniso_U_23
    S1 0.0778(9) 0.0781(7) 0.0629(6) 0.0021(6) -0.0096(5) 0.0013(5)
    S1A 0.0778(9) 0.0781(7) 0.0629(6) 0.0021(6) -0.0096(5) 0.0013(5)
    S2 0.1050(6) 0.0971(6) 0.1016(6) -0.0232(5) 0.0174(5) -0.0074(5)
    N1 0.0672(12) 0.0472(9) 0.0586(11) 0.0048(9) -0.0024(10) -0.0020(8)
    N2 0.0631(11) 0.0494(9) 0.0614(11) 0.0049(8) -0.0007(9) 0.0001(9)
    C1 0.092(2) 0.0657(15) 0.0662(16) 0.0033(15) 0.0043(15) -0.0062(12)
    C2 0.111(3) 0.0676(16) 0.090(2) 0.0007(18) 0.0077(19) -0.0194(16)
    C3 0.095(2) 0.093(2) 0.081(2) 0.0054(18) 0.0012(18) -0.0309(17)
    C4 0.143(4) 0.122(3) 0.0566(17) 0.029(3) 0.003(2) -0.0110(19)
    C5 0.138(3) 0.084(2) 0.0645(17) 0.020(2) 0.0056(19) -0.0057(15)
    C6 0.0631(14) 0.0697(14) 0.0579(13) 0.0050(12) -0.0044(12) -0.0070(11)
    C7 0.0614(13) 0.0564(12) 0.0581(13) 0.0033(11) -0.0056(10) 0.0021(10)
    C8 0.0581(13) 0.0563(12) 0.0599(13) 0.0021(10) -0.0029(11) 0.0039(10)
    C9 0.0706(15) 0.0593(12) 0.0610(13) 0.0089(12) -0.0025(12) 0.0053(11)
    C10 0.0692(18) 0.118(3) 0.0768(19) 0.0072(18) -0.0058(15) 0.0165(18)
    C11 0.093(3) 0.166(4) 0.079(2) 0.047(3) -0.017(2) 0.013(3)
    C12 0.160(4) 0.102(3) 0.081(2) 0.044(3) -0.015(3) 0.023(2)
    C13 0.154(4) 0.088(2) 0.085(2) -0.009(3) 0.003(2) 0.0303(19)
    C14 0.089(2) 0.0846(19) 0.085(2) -0.0069(17) -0.0022(17) 0.0202(17)
    C15 0.091(2) 0.103(2) 0.080(2) 0.0019(19) -0.0002(17) -0.0148(19)
    C16 0.088(3) 0.172(5) 0.129(4) -0.022(3) 0.003(3) 0.021(4)
    C17 0.109(3) 0.236(6) 0.143(4) -0.015(4) 0.045(3) 0.031(4)
    C18 0.142(4) 0.264(6) 0.107(3) 0.017(5) 0.051(3) -0.032(4)
    C19 0.096(3) 0.216(6) 0.110(3) 0.022(3) 0.008(2) -0.085(4)
    C20 0.0703(18) 0.102(2) 0.0767(18) 0.0235(16) -0.0040(14) -0.0269(17)
    C21 0.092(2) 0.0697(18) 0.112(3) 0.0286(16) -0.003(2) -0.0105(18)
    C22 0.0861(19) 0.0494(12) 0.0799(17) 0.0094(12) -0.0020(14) -0.0054(12)
    C23 0.114(3) 0.0509(13) 0.103(2) -0.0030(15) -0.006(2) 0.0003(15)
    C24 0.080(2) 0.0751(18) 0.111(3) -0.0192(16) 0.0114(19) -0.0018(18)
    C25 0.082(2) 0.122(3) 0.112(3) -0.007(2) 0.008(2) -0.002(2)
    C26 0.109(3) 0.170(5) 0.099(3) -0.032(3) 0.005(3) -0.002(3)
    C27 0.107(3) 0.159(5) 0.132(4) -0.035(4) -0.015(3) 0.024(4)
    C28 0.100(3) 0.120(4) 0.171(5) -0.012(3) -0.025(4) 0.008(4)
    C29 0.094(3) 0.084(2) 0.146(4) -0.012(2) 0.004(3) -0.008(2)
    C30 0.0603(13) 0.0486(11) 0.0556(12) 0.0022(10) -0.0015(10) -0.0009(9)
    C31 0.0662(15) 0.0494(11) 0.0615(13) -0.0035(11) -0.0043(11) -0.0035(10)
    C32 0.097(7) 0.131(7) 0.096(5) 0.002(5) -0.012(5) -0.023(4)
    C32A 0.097(7) 0.131(7) 0.096(5) 0.002(5) -0.012(5) -0.023(4)
    C33 0.125(7) 0.127(7) 0.044(3) -0.004(5) 0.015(3) -0.024(4)
    C33A 0.125(7) 0.127(7) 0.044(3) -0.004(5) 0.015(3) -0.024(4)
    C34 0.087(5) 0.112(6) 0.084(4) -0.001(4) -0.033(4) 0.003(4)
    C34A 0.087(5) 0.112(6) 0.084(4) -0.001(4) -0.033(4) 0.003(4)
_geom_special_details
;
All e.s.d.'s (except the e.s.d. in the dihedral angle between two l.s. planes)
are estimated using the full covariance matrix. The cell e.s.d.'s are taken
into account individually in the estimation of e.s.d.'s in distances, angles
and torsion angles; correlations between e.s.d.'s in cell parameters are only
used when they are defined by crystal symmetry. An approximate (isotropic)
treatment of cell e.s.d.'s is used for estimating e.s.d.'s involving l.s.
planes.
;
loop_
    _geom_bond_atom_site_label_1
    _geom_bond_atom_site_label_2
    _geom_bond_site_symmetry_2
    _geom_bond_distance
    _geom_bond_publ_flag
    S1 C31 . 1.702(3) ?
    S1 C34 . 1.637(12) ?
    S1A C31 . 1.696(5) ?
    S1A C34A . 1.673(18) ?
    S2 C23 . 1.789(4) ?
    S2 C24 . 1.769(4) ?
    N1 C7 . 1.375(3) ?
    N1 C30 . 1.308(3) ?
    N2 C8 . 1.392(3) ?
    N2 C22 . 1.468(3) ?
    N2 C30 . 1.361(3) ?
    C1 H1 . 0.9300 ?
    C1 C2 . 1.381(4) ?
    C1 C6 . 1.373(4) ?
    C2 H2 . 0.9300 ?
    C2 C3 . 1.361(5) ?
    C3 H3 . 0.9300 ?
    C3 C4 . 1.353(5) ?
    C4 H4 . 0.9300 ?
    C4 C5 . 1.386(5) ?
    C5 H5 . 0.9300 ?
    C5 C6 . 1.388(4) ?
    C6 C7 . 1.481(3) ?
    C7 C8 . 1.369(4) ?
    C8 C9 . 1.493(3) ?
    C9 C10 . 1.374(4) ?
    C9 C14 . 1.382(4) ?
    C10 H10 . 0.9300 ?
    C10 C11 . 1.383(5) ?
    C11 H11 . 0.9300 ?
    C11 C12 . 1.373(6) ?
    C12 H12 . 0.9300 ?
    C12 C13 . 1.363(7) ?
    C13 H13 . 0.9300 ?
    C13 C14 . 1.383(5) ?
    C14 H14 . 0.9300 ?
    C15 H15 . 0.9300 ?
    C15 C16 . 1.374(6) ?
    C15 C20 . 1.383(5) ?
    C16 H16 . 0.9300 ?
    C16 C17 . 1.391(8) ?
    C17 H17 . 0.9300 ?
    C17 C18 . 1.359(9) ?
    C18 H18 . 0.9300 ?
    C18 C19 . 1.355(9) ?
    C19 H19 . 0.9300 ?
    C19 C20 . 1.373(5) ?
    C20 C21 . 1.493(5) ?
    C21 H21A . 0.9700 ?
    C21 H21B . 0.9700 ?
    C21 C22 . 1.539(4) ?
    C22 H22 . 0.9800 ?
    C22 C23 . 1.521(4) ?
    C23 H23A . 0.9700 ?
    C23 H23B . 0.9700 ?
    C24 C25 . 1.386(5) ?
    C24 C29 . 1.377(6) ?
    C25 H25 . 0.9300 ?
    C25 C26 . 1.379(6) ?
    C26 H26 . 0.9300 ?
    C26 C27 . 1.355(8) ?
    C27 H27 . 0.9300 ?
    C27 C28 . 1.376(7) ?
    C28 H28 . 0.9300 ?
    C28 C29 . 1.374(7) ?
    C29 H29 . 0.9300 ?
    C30 C31 . 1.471(3) ?
    C31 C32 . 1.410(11) ?
    C31 C32A . 1.377(16) ?
    C32 H32 . 0.9300 ?
    C32 C33 . 1.371(11) ?
    C32A H32A . 0.9300 ?
    C32A C33A . 1.438(18) ?
    C33 H33 . 0.9300 ?
    C33 C34 . 1.318(12) ?
    C33A H33A . 0.9300 ?
    C33A C34A . 1.375(18) ?
    C34 H34 . 0.9300 ?
    C34A H34A . 0.9300 ?
loop_
    _geom_angle_atom_site_label_1
    _geom_angle_atom_site_label_2
    _geom_angle_atom_site_label_3
    _geom_angle_site_symmetry_1
    _geom_angle_site_symmetry_3
    _geom_angle
    _geom_angle_publ_flag
    C34 S1 C31 . . 90.7(5) ?
    C34A S1A C31 . . 93.9(10) ?
    C24 S2 C23 . . 105.15(18) ?
    C30 N1 C7 . . 105.8(2) ?
    C8 N2 C22 . . 128.8(2) ?
    C30 N2 C8 . . 106.22(19) ?
    C30 N2 C22 . . 124.9(2) ?
    C2 C1 H1 . . 119.5 ?
    C6 C1 H1 . . 119.5 ?
    C6 C1 C2 . . 121.0(3) ?
    C1 C2 H2 . . 119.7 ?
    C3 C2 C1 . . 120.6(3) ?
    C3 C2 H2 . . 119.7 ?
    C2 C3 H3 . . 120.3 ?
    C4 C3 C2 . . 119.4(3) ?
    C4 C3 H3 . . 120.3 ?
    C3 C4 H4 . . 119.6 ?
    C3 C4 C5 . . 120.8(3) ?
    C5 C4 H4 . . 119.6 ?
    C4 C5 H5 . . 119.8 ?
    C4 C5 C6 . . 120.4(3) ?
    C6 C5 H5 . . 119.8 ?
    C1 C6 C5 . . 117.7(3) ?
    C1 C6 C7 . . 119.3(2) ?
    C5 C6 C7 . . 122.9(3) ?
    N1 C7 C6 . . 119.5(2) ?
    C8 C7 N1 . . 110.2(2) ?
    C8 C7 C6 . . 130.4(2) ?
    N2 C8 C9 . . 124.6(2) ?
    C7 C8 N2 . . 105.6(2) ?
    C7 C8 C9 . . 129.8(2) ?
    C10 C9 C8 . . 120.0(3) ?
    C10 C9 C14 . . 118.8(3) ?
    C14 C9 C8 . . 121.2(3) ?
    C9 C10 H10 . . 119.6 ?
    C9 C10 C11 . . 120.7(4) ?
    C11 C10 H10 . . 119.6 ?
    C10 C11 H11 . . 120.1 ?
    C12 C11 C10 . . 119.8(4) ?
    C12 C11 H11 . . 120.1 ?
    C11 C12 H12 . . 120.0 ?
    C13 C12 C11 . . 120.1(3) ?
    C13 C12 H12 . . 120.0 ?
    C12 C13 H13 . . 119.9 ?
    C12 C13 C14 . . 120.2(4) ?
    C14 C13 H13 . . 119.9 ?
    C9 C14 C13 . . 120.4(4) ?
    C9 C14 H14 . . 119.8 ?
    C13 C14 H14 . . 119.8 ?
    C16 C15 H15 . . 119.0 ?
    C16 C15 C20 . . 121.9(4) ?
    C20 C15 H15 . . 119.0 ?
    C15 C16 H16 . . 120.8 ?
    C15 C16 C17 . . 118.3(6) ?
    C17 C16 H16 . . 120.8 ?
    C16 C17 H17 . . 120.5 ?
    C18 C17 C16 . . 119.1(6) ?
    C18 C17 H17 . . 120.5 ?
    C17 C18 H18 . . 118.8 ?
    C19 C18 C17 . . 122.5(6) ?
    C19 C18 H18 . . 118.8 ?
    C18 C19 H19 . . 120.1 ?
    C18 C19 C20 . . 119.7(6) ?
    C20 C19 H19 . . 120.1 ?
    C15 C20 C21 . . 122.5(3) ?
    C19 C20 C15 . . 118.4(4) ?
    C19 C20 C21 . . 119.0(4) ?
    C20 C21 H21A . . 108.8 ?
    C20 C21 H21B . . 108.8 ?
    C20 C21 C22 . . 113.9(3) ?
    H21A C21 H21B . . 107.7 ?
    C22 C21 H21A . . 108.8 ?
    C22 C21 H21B . . 108.8 ?
    N2 C22 C21 . . 111.8(2) ?
    N2 C22 H22 . . 106.6 ?
    N2 C22 C23 . . 113.7(3) ?
    C21 C22 H22 . . 106.6 ?
    C23 C22 C21 . . 111.0(3) ?
    C23 C22 H22 . . 106.6 ?
    S2 C23 H23A . . 108.2 ?
    S2 C23 H23B . . 108.2 ?
    C22 C23 S2 . . 116.2(2) ?
    C22 C23 H23A . . 108.2 ?
    C22 C23 H23B . . 108.2 ?
    H23A C23 H23B . . 107.4 ?
    C25 C24 S2 . . 125.4(3) ?
    C29 C24 S2 . . 116.7(3) ?
    C29 C24 C25 . . 117.9(4) ?
    C24 C25 H25 . . 119.6 ?
    C26 C25 C24 . . 120.9(4) ?
    C26 C25 H25 . . 119.6 ?
    C25 C26 H26 . . 119.7 ?
    C27 C26 C25 . . 120.6(5) ?
    C27 C26 H26 . . 119.7 ?
    C26 C27 H27 . . 120.4 ?
    C26 C27 C28 . . 119.3(5) ?
    C28 C27 H27 . . 120.4 ?
    C27 C28 H28 . . 119.7 ?
    C29 C28 C27 . . 120.5(5) ?
    C29 C28 H28 . . 119.7 ?
    C24 C29 H29 . . 119.6 ?
    C28 C29 C24 . . 120.9(5) ?
    C28 C29 H29 . . 119.6 ?
    N1 C30 N2 . . 112.3(2) ?
    N1 C30 C31 . . 122.2(2) ?
    N2 C30 C31 . . 125.4(2) ?
    S1A C31 S1 . . 119.4(2) ?
    C30 C31 S1 . . 116.4(2) ?
    C30 C31 S1A . . 124.1(2) ?
    C32 C31 S1 . . 109.3(4) ?
    C32 C31 C30 . . 134.1(5) ?
    C32A C31 S1A . . 107.8(7) ?
    C32A C31 C30 . . 128.0(7) ?
    C32A C31 C32 . . 97.6(7) ?
    C31 C32 H32 . . 123.7 ?
    C33 C32 C31 . . 112.6(8) ?
    C33 C32 H32 . . 123.7 ?
    C31 C32A H32A . . 121.6 ?
    C31 C32A C33A . . 116.8(17) ?
    C33A C32A H32A . . 121.6 ?
    C32 C33 H33 . . 124.8 ?
    C34 C33 C32 . . 110.5(9) ?
    C34 C33 H33 . . 124.8 ?
    C32A C33A H33A . . 126.5 ?
    C34A C33A C32A . . 107(2) ?
    C34A C33A H33A . . 126.5 ?
    S1 C34 H34 . . 121.6 ?
    C33 C34 S1 . . 116.8(8) ?
    C33 C34 H34 . . 121.6 ?
    S1A C34A H34A . . 122.9 ?
    C33A C34A S1A . . 114(2) ?
    C33A C34A H34A . . 122.9 ?
loop_
    _geom_torsion_atom_site_label_1
    _geom_torsion_atom_site_label_2
    _geom_torsion_atom_site_label_3
    _geom_torsion_atom_site_label_4
    _geom_torsion_site_symmetry_1
    _geom_torsion_site_symmetry_2
    _geom_torsion_site_symmetry_3
    _geom_torsion_site_symmetry_4
    _geom_torsion
    _geom_torsion_publ_flag
    S1 C31 C32 C33 . . . . 0.3(12) ?
    S1 C31 C32A C33A . . . . 177(6) ?
    S1A C31 C32 C33 . . . . 176(4) ?
    S1A C31 C32A C33A . . . . -3(2) ?
    S2 C24 C25 C26 . . . . 177.7(4) ?
    S2 C24 C29 C28 . . . . -177.9(3) ?
    N1 C7 C8 N2 . . . . -0.3(3) ?
    N1 C7 C8 C9 . . . . 177.5(3) ?
    N1 C30 C31 S1 . . . . -51.8(3) ?
    N1 C30 C31 S1A . . . . 123.7(3) ?
    N1 C30 C31 C32 . . . . 121.4(7) ?
    N1 C30 C31 C32A . . . . -50.8(12) ?
    N2 C8 C9 C10 . . . . 93.9(4) ?
    N2 C8 C9 C14 . . . . -88.7(4) ?
    N2 C22 C23 S2 . . . . 47.4(4) ?
    N2 C30 C31 S1 . . . . 124.4(2) ?
    N2 C30 C31 S1A . . . . -60.1(4) ?
    N2 C30 C31 C32 . . . . -62.3(8) ?
    N2 C30 C31 C32A . . . . 125.4(12) ?
    C1 C2 C3 C4 . . . . -1.4(7) ?
    C1 C6 C7 N1 . . . . -17.1(4) ?
    C1 C6 C7 C8 . . . . 162.5(3) ?
    C2 C1 C6 C5 . . . . 1.9(5) ?
    C2 C1 C6 C7 . . . . -179.8(3) ?
    C2 C3 C4 C5 . . . . 0.9(7) ?
    C3 C4 C5 C6 . . . . 1.0(7) ?
    C4 C5 C6 C1 . . . . -2.4(6) ?
    C4 C5 C6 C7 . . . . 179.4(4) ?
    C5 C6 C7 N1 . . . . 161.1(3) ?
    C5 C6 C7 C8 . . . . -19.3(5) ?
    C6 C1 C2 C3 . . . . 0.0(6) ?
    C6 C7 C8 N2 . . . . -179.9(3) ?
    C6 C7 C8 C9 . . . . -2.1(5) ?
    C7 N1 C30 N2 . . . . -0.3(3) ?
    C7 N1 C30 C31 . . . . 176.3(2) ?
    C7 C8 C9 C10 . . . . -83.5(4) ?
    C7 C8 C9 C14 . . . . 93.9(4) ?
    C8 N2 C22 C21 . . . . -67.7(4) ?
    C8 N2 C22 C23 . . . . 59.0(4) ?
    C8 N2 C30 N1 . . . . 0.2(3) ?
    C8 N2 C30 C31 . . . . -176.4(2) ?
    C8 C9 C10 C11 . . . . 179.7(3) ?
    C8 C9 C14 C13 . . . . -179.0(3) ?
    C9 C10 C11 C12 . . . . -1.3(6) ?
    C10 C9 C14 C13 . . . . -1.6(5) ?
    C10 C11 C12 C13 . . . . -0.4(7) ?
    C11 C12 C13 C14 . . . . 1.0(7) ?
    C12 C13 C14 C9 . . . . 0.0(6) ?
    C14 C9 C10 C11 . . . . 2.2(5) ?
    C15 C16 C17 C18 . . . . -2.3(10) ?
    C15 C20 C21 C22 . . . . 80.1(4) ?
    C16 C15 C20 C19 . . . . 1.0(6) ?
    C16 C15 C20 C21 . . . . -175.5(4) ?
    C16 C17 C18 C19 . . . . 3.6(12) ?
    C17 C18 C19 C20 . . . . -2.5(11) ?
    C18 C19 C20 C15 . . . . 0.1(7) ?
    C18 C19 C20 C21 . . . . 176.8(5) ?
    C19 C20 C21 C22 . . . . -96.4(4) ?
    C20 C15 C16 C17 . . . . 0.1(7) ?
    C20 C21 C22 N2 . . . . -69.4(4) ?
    C20 C21 C22 C23 . . . . 162.5(3) ?
    C21 C22 C23 S2 . . . . 174.6(2) ?
    C22 N2 C8 C7 . . . . -176.8(3) ?
    C22 N2 C8 C9 . . . . 5.3(4) ?
    C22 N2 C30 N1 . . . . 177.2(2) ?
    C22 N2 C30 C31 . . . . 0.6(4) ?
    C23 S2 C24 C25 . . . . 18.5(4) ?
    C23 S2 C24 C29 . . . . -163.3(3) ?
    C24 S2 C23 C22 . . . . 68.8(3) ?
    C24 C25 C26 C27 . . . . 0.8(8) ?
    C25 C24 C29 C28 . . . . 0.4(6) ?
    C25 C26 C27 C28 . . . . -1.1(8) ?
    C26 C27 C28 C29 . . . . 1.1(8) ?
    C27 C28 C29 C24 . . . . -0.8(7) ?
    C29 C24 C25 C26 . . . . -0.5(6) ?
    C30 N1 C7 C6 . . . . -180.0(2) ?
    C30 N1 C7 C8 . . . . 0.4(3) ?
    C30 N2 C8 C7 . . . . 0.1(3) ?
    C30 N2 C8 C9 . . . . -177.8(2) ?
    C30 N2 C22 C21 . . . . 116.0(3) ?
    C30 N2 C22 C23 . . . . -117.3(3) ?
    C30 C31 C32 C33 . . . . -173.3(8) ?
    C30 C31 C32A C33A . . . . 172.6(18) ?
    C31 S1 C34 C33 . . . . 2.5(15) ?
    C31 S1A C34A C33A . . . . -5(3) ?
    C31 C32 C33 C34 . . . . 1.5(18) ?
    C31 C32A C33A C34A . . . . 0(4) ?
    C32 C31 C32A C33A . . . . -2(2) ?
    C32 C33 C34 S1 . . . . -3(2) ?
    C32A C31 C32 C33 . . . . 0.5(12) ?
    C32A C33A C34A S1A . . . . 4(3) ?
    C34 S1 C31 S1A . . . . -2.3(7) ?
    C34 S1 C31 C30 . . . . 173.4(7) ?
    C34 S1 C31 C32 . . . . -1.4(9) ?
    C34 S1 C31 C32A . . . . -3(5) ?
    C34A S1A C31 S1 . . . . 3.8(11) ?
    C34A S1A C31 C30 . . . . -171.5(10) ?
    C34A S1A C31 C32 . . . . -1(4) ?
    C34A S1A C31 C32A . . . . 3.9(15) ?
loop_
    _geom_hbond_atom_site_label_D
    _geom_hbond_atom_site_label_H
    _geom_hbond_atom_site_label_A
    _geom_hbond_site_symmetry_A
    _geom_hbond_distance_DH
    _geom_hbond_distance_HA
    _geom_hbond_distance_DA
    _geom_hbond_angle_DHA
    C21 H21B S1 4_745 0.97 2.75 3.677(3) 161
    C22 H22 S1A . 0.98 2.73 3.468(5) 132
data_Global
_journal_data_validation_number     ?
_journal_date_recd_electronic     2013-11-11
_journal_date_accepted     2013-11-25
_journal_name_full     'Acta Crystallographica, Section E'
_journal_year     2013
_journal_volume     69
_journal_issue     12
_journal_page_first     o1858
_journal_page_last     o1858
_journal_paper_category     QO
_journal_paper_doi     10.1107/S1600536813032066
_journal_coeditor_code     RZ5094
_publ_contact_author_name     'Prof. Pu Mao'
_publ_contact_author_address
;
School of Chemistry and Chemical engineering
Henan University of Technology
Zhengzhou 450001
People's Republic of China
;
_publ_contact_author_email     henangongda@yahoo.com
_publ_contact_author_fax     '0086 371 67756718'
_publ_contact_author_phone     '0086 371 67756712'
_publ_section_title
;\
(<i>S</i>)-4,5-Diphenyl-1-[1-phenyl-3-(phenylsulfanyl)propan-2-yl]-2-(thiophen-\
2-yl)-1<i>H</i>-imidazole
;
loop_
    _publ_author_name
    _publ_author_address
    'Gao, Jie'
;
School of Chemistry and Chemical Engineering
Henan University of Technology
Zhengzhou 450001
People's Republic of China
;
    'Wang, Hongyan'
;
School of Chemistry and Chemical Engineering
Henan University of Technology
Zhengzhou 450001
People's Republic of China
;
    'Yang, Liangru'
;
School of Chemistry and Chemical Engineering
Henan University of Technology
Zhengzhou 450001
People's Republic of China
;
    'Xiao, Yongmei'
;
School of Chemistry and Chemical Engineering
Henan University of Technology
Zhengzhou 450001
People's Republic of China
;
    'Mao, Pu'
;
School of Chemistry and Chemical Engineering
Henan University of Technology
Zhengzhou 450001
People's Republic of China
;
