# Supplementary material for: (S)-4,5-Diphenyl-1-[1-phenyl-3-(phenyl­sulfan­yl)propan-2-yl]-2-(thio­phen-2-yl)-1H-imidazole
Source: Acta Crystallogr Sect E Struct Rep Online. 2013 Nov 30;69(Pt 12):o1858. doi: 10.1107/S1600536813032066 (PMC3885095; doi:10.1107/S1600536813032066)
Supplement: Supplementary file 2 [file e-69-o1858-Isup2.hkl]

# 
# h,k,l, Fc-squared, Fo-squared, sigma(Fo-squared) and status flag 
# 
data_I
_shelx_title 'III in P212121' 
_shelx_refln_list_code          4 
_shelx_F_calc_maximum      208.33 
_exptl_crystal_F_000      1112.00 
_reflns_d_resolution_high  0.8371 
 
loop_ 
 _symmetry_equiv_pos_as_xyz 
 'x, y, z' 
 '-x+1/2, -y, z+1/2' 
 'x+1/2, -y+1/2, -z' 
 '-x, y+1/2, -z+1/2' 
 
_cell_length_a    12.7882 
_cell_length_b    13.7906 
_cell_length_c    16.0636 
_cell_angle_alpha  90.000 
_cell_angle_beta   90.000 
_cell_angle_gamma  90.000 
 
_shelx_F_squared_multiplier     1.000 
 
loop_ 
 _refln_index_h 
 _refln_index_k 
 _refln_index_l 
 _refln_F_squared_calc 
 _refln_F_squared_meas 
 _refln_F_squared_sigma 
 _refln_observed_status 
   2   0   0     6238.97     6238.37     26.25 o 
   4   0   0    14822.52    15173.45     90.81 o 
   6   0   0     5852.76     6176.50     95.92 o 
   8   0   0     3574.71     3511.42     74.39 o 
  10   0   0       47.09       19.72      7.49 o 
  12   0   0       74.04       63.29      5.16 o 
  14   0   0        7.21        5.16      1.76 o 
   1   1   0       11.44        1.35      1.53 o 
   2   1   0      722.92      762.15      7.93 o 
   3   1   0    25723.93    24393.42    288.48 o 
   4   1   0       22.95       14.25      1.72 o 
   5   1   0     5329.25     5315.06     61.33 o 
   6   1   0     3971.22     4105.25    113.29 o 
   7   1   0      140.93      118.63     12.79 o 
   8   1   0        3.88        0.86      3.75 o 
   9   1   0      146.83      119.08     10.70 o 
  10   1   0      224.01      219.80     15.13 o 
  11   1   0       78.97       93.18      4.42 o 
  12   1   0       13.01       12.20      2.13 o 
  13   1   0       49.10       55.52      3.33 o 
  14   1   0       18.37       25.49      2.11 o 
  15   1   0        4.47        4.33      0.93 o 
   0   2   0     7283.37     6761.07     54.31 o 
   1   2   0       14.44       11.56      1.38 o 
   2   2   0       24.47       24.41      2.20 o 
   3   2   0     2339.64     2552.40     23.44 o 
   4   2   0     2989.57     3173.61     41.43 o 
   5   2   0      828.69      952.77     18.82 o 
   6   2   0     1852.56     2076.61     48.40 o 
   7   2   0       38.87       22.09      3.76 o 
   8   2   0      899.87      790.61     35.43 o 
   9   2   0      661.07      679.59     35.56 o 
  10   2   0       78.81       56.76      7.88 o 
  11   2   0       10.98       10.71      1.82 o 
  12   2   0        5.02        3.40      2.13 o 
  13   2   0       10.10       10.22      2.86 o 
  14   2   0        8.20        5.17      1.15 o 
  15   2   0        0.74       -0.27      1.05 o 
   1   3   0     5150.81     5274.34     30.20 o 
   2   3   0     2417.03     2041.09     26.83 o 
   3   3   0      487.02      441.14     24.23 o 
   4   3   0      480.56      447.24      8.68 o 
   5   3   0      115.13      141.33      6.56 o 
   6   3   0     4093.08     4367.88     47.35 o 
   7   3   0      673.70      741.92     18.01 o 
   8   3   0       86.13       87.19      8.63 o 
   9   3   0        0.68        4.29      2.82 o 
  10   3   0        3.53        3.94      1.69 o 
  11   3   0        4.99        2.76      2.42 o 
  12   3   0        3.14        4.38      1.44 o 
  13   3   0        5.54        6.41      1.45 o 
  14   3   0        3.52        3.64      1.75 o 
  15   3   0        3.91        3.33      1.25 o 
   0   4   0    43399.31    39695.84    116.56 o 
   1   4   0     9986.15     9379.10     53.61 o 
   2   4   0     2124.60     1992.52     14.38 o 
   3   4   0       59.44       53.62      2.48 o 
   4   4   0      478.37      560.30     12.85 o 
   5   4   0      410.19      311.28     10.40 o 
   6   4   0      309.05      373.74     12.46 o 
   7   4   0       83.08      107.23      8.37 o 
   8   4   0     1135.26     1186.25     28.98 o 
   9   4   0       38.31       26.94      5.20 o 
  10   4   0       11.48       15.73      1.57 o 
  11   4   0       17.16       15.92      2.07 o 
  12   4   0       32.29       31.96      2.12 o 
  13   4   0        3.01        1.24      1.95 o 
  14   4   0       28.79       27.66      3.11 o 
   1   5   0     1353.00     1240.85     13.12 o 
   2   5   0        2.82        4.43      1.16 o 
   3   5   0     2332.85     2327.73     32.77 o 
   4   5   0     1099.17     1184.72     24.78 o 
   5   5   0       66.76       65.26      6.49 o 
   6   5   0      229.60      214.30      9.81 o 
   7   5   0      160.45      141.01      7.40 o 
   8   5   0        3.57        0.55      2.36 o 
   9   5   0      121.88      100.43     14.33 o 
  10   5   0        0.43        0.43      1.74 o 
  11   5   0        4.12        5.21      5.51 o 
  12   5   0        6.75        5.74      2.47 o 
  13   5   0        4.21       -1.29      1.69 o 
  14   5   0        5.50        3.70      1.58 o 
   0   6   0      679.65      706.27     15.81 o 
   1   6   0      144.55      156.01      5.74 o 
   2   6   0       10.72       11.86      2.70 o 
   3   6   0     2143.92     2103.87     34.22 o 
   4   6   0      127.99      113.80      8.62 o 
   5   6   0        5.77        8.05      3.09 o 
   6   6   0       22.66       20.13      3.45 o 
   7   6   0       49.74       48.56      6.51 o 
   8   6   0        4.13       -3.58      4.26 o 
   9   6   0      479.28      458.20     21.05 o 
  10   6   0       24.99       20.31      2.31 o 
  11   6   0        3.32        1.70      1.22 o 
  12   6   0       22.23       25.74      2.37 o 
  13   6   0       20.12       22.77      3.15 o 
  14   6   0        7.35        9.95      1.85 o 
   1   7   0     1935.64     1898.49     20.85 o 
   2   7   0       64.37       35.79      3.59 o 
   3   7   0     1006.78     1036.09     26.18 o 
   4   7   0      242.47      249.88     13.35 o 
   5   7   0       67.22       70.64      7.57 o 
   6   7   0      238.96      236.11     26.29 o 
   7   7   0      398.37      403.88     19.51 o 
   8   7   0        0.68       -0.94      1.38 o 
   9   7   0       33.34       31.97      3.20 o 
  10   7   0        1.29        1.88      1.22 o 
  11   7   0        5.10        9.46      1.73 o 
  12   7   0       20.35       22.45      3.24 o 
  13   7   0       38.63       45.68      3.95 o 
   0   8   0       22.68       14.75      2.94 o 
   1   8   0      315.42      340.48     11.20 o 
   2   8   0      265.18      290.22     12.23 o 
   3   8   0     1399.22     1409.92     32.89 o 
   4   8   0       55.58       54.04      5.60 o 
   5   8   0        2.06        2.33      3.49 o 
   6   8   0      278.84      319.02     17.74 o 
   7   8   0       19.03       23.42      5.94 o 
   8   8   0      223.98      224.55      9.38 o 
   9   8   0       42.16       48.84      5.35 o 
  10   8   0       37.31       35.98      2.92 o 
  11   8   0        0.29        0.87      1.28 o 
  12   8   0       37.24       34.44      3.57 o 
  13   8   0        8.65        8.66      1.94 o 
   1   9   0       80.82       77.13      5.06 o 
   2   9   0       41.65       31.77      3.96 o 
   3   9   0      254.61      216.34     11.22 o 
   4   9   0       60.29       38.36      6.63 o 
   5   9   0      113.87      110.21     10.93 o 
   6   9   0        0.56       -3.62      3.62 o 
   7   9   0       24.82       27.46      2.53 o 
   8   9   0        0.14        0.69      1.13 o 
   9   9   0       20.13       24.12      2.50 o 
  10   9   0       22.75       20.86      2.31 o 
  11   9   0        1.71        2.72      1.89 o 
  12   9   0       30.27       33.70      3.36 o 
   0  10   0        0.71       10.43      6.39 o 
   1  10   0        0.94       -1.43      2.20 o 
   2  10   0       15.86       14.58      3.36 o 
   3  10   0      370.26      388.24     15.73 o 
   4  10   0        1.62       -0.92      2.78 o 
   5  10   0      292.22      273.41      6.59 o 
   6  10   0      186.81      183.31      7.79 o 
   7  10   0       16.58       10.71      1.33 o 
   8  10   0       12.59        3.97      1.77 o 
   9  10   0        3.63        3.08      1.29 o 
  10  10   0        1.04        4.40      2.18 o 
  11  10   0       79.83       86.64      5.38 o 
  12  10   0       19.37       17.66      2.31 o 
   1  11   0      115.62      135.05     11.57 o 
   2  11   0      152.27      156.79      6.71 o 
   3  11   0      195.28      167.35      6.98 o 
   4  11   0       37.87       27.82      2.49 o 
   5  11   0      160.89      152.46      7.42 o 
   6  11   0       42.80       54.90      3.52 o 
   7  11   0       39.07       43.46      3.14 o 
   8  11   0       65.90       62.79      4.86 o 
   9  11   0        2.69        2.45      1.17 o 
  10  11   0       14.04       14.66      2.66 o 
  11  11   0        6.42        3.38      1.63 o 
   0  12   0       55.36       79.19      6.86 o 
   1  12   0       52.24       45.69      4.02 o 
   2  12   0       14.05       14.50      4.45 o 
   3  12   0      395.63      364.61     11.34 o 
   4  12   0       27.13       31.68      2.77 o 
   5  12   0       41.72       43.18      3.16 o 
   6  12   0        2.94        0.03      1.22 o 
   7  12   0        0.27        1.17      1.23 o 
   8  12   0       17.70       20.92      2.69 o 
   9  12   0       26.58       31.66      2.32 o 
  10  12   0        6.74       11.16      2.15 o 
   1  13   0       18.96       39.67      4.20 o 
   2  13   0       25.57       27.28      3.60 o 
   3  13   0       20.88       15.30      2.11 o 
   4  13   0       14.03       11.02      2.22 o 
   5  13   0        2.44        3.60      1.39 o 
   6  13   0       19.18       21.14      2.32 o 
   7  13   0        0.03       -0.32      1.51 o 
   8  13   0        2.41        1.28      1.03 o 
   9  13   0        0.18        0.16      0.86 o 
   0  14   0        2.29        2.58      1.73 o 
   1  14   0       20.75       22.21      3.19 o 
   2  14   0        7.57        7.03      2.22 o 
   3  14   0        0.28        5.10      1.51 o 
   4  14   0        0.31       -1.17      1.32 o 
   5  14   0       39.96       43.73      2.95 o 
   6  14   0       61.38       62.81      3.28 o 
   7  14   0        0.47        0.08      1.33 o 
   8  14   0        0.95        0.03      1.99 o 
   1  15   0        5.44        2.12      1.57 o 
   2  15   0        0.08        0.08      0.88 o 
   3  15   0       89.18      102.40      4.14 o 
   4  15   0       66.88       74.94      3.53 o 
   5  15   0       25.04       30.76      2.26 o 
   6  15   0        5.34        6.37      1.68 o 
   0  16   0        8.07        3.08      1.49 o 
   1  16   0       15.98       14.56      2.31 o 
   2  16   0        1.87        3.71      1.08 o 
   3  16   0       31.12       42.20      2.31 o 
   1   0   1    15949.95    14897.35    140.57 o 
   2   0   1      171.05      160.25      5.64 o 
   3   0   1      577.61      580.08      8.31 o 
   4   0   1    17103.57    17214.18     64.00 o 
   5   0   1     8930.13     9136.20     49.95 o 
   6   0   1     3404.15     3210.98     59.75 o 
   7   0   1       99.85      114.77     14.90 o 
   8   0   1      160.13      117.75      9.80 o 
   9   0   1       10.00        9.36      3.36 o 
  10   0   1        0.41        1.60      2.75 o 
  11   0   1        0.56        1.48      1.23 o 
  12   0   1        2.04        2.25      1.24 o 
  13   0   1        2.97        4.43      1.30 o 
  14   0   1        5.47        2.76      1.06 o 
  15   0   1        0.67        1.37      1.23 o 
 -15   1   1       21.02       31.45      2.82 o 
 -14   1   1        4.35        6.90      1.97 o 
 -13   1   1        1.56        4.65      1.39 o 
 -12   1   1        5.59        6.48      1.51 o 
 -11   1   1      186.34      169.54      9.48 o 
 -10   1   1       10.02       10.16      2.78 o 
  -9   1   1      219.98      180.76     13.00 o 
  -8   1   1      299.80      352.79     19.06 o 
  -7   1   1     1965.59     1903.40     49.81 o 
  -6   1   1      624.48      680.48     26.82 o 
  -5   1   1     1302.31     1327.37     29.42 o 
  -4   1   1     1363.83     1419.37     14.29 o 
  -3   1   1    10366.85    10603.12     43.12 o 
  -2   1   1     8974.62     8874.01     54.60 o 
  -1   1   1     1411.51     1322.52     17.04 o 
   0   1   1     3230.13     3308.37     29.56 o 
   1   1   1     1277.28     1184.50     30.50 o 
   2   1   1     8812.95     8790.01     34.13 o 
   3   1   1    10924.42    11013.57    112.44 o 
   4   1   1     1401.21     1447.65     15.84 o 
   5   1   1     1256.13     1212.37     35.72 o 
   6   1   1      588.77      617.60     23.61 o 
   7   1   1     2086.20     2133.49     54.09 o 
   8   1   1      302.64      321.39     22.97 o 
   9   1   1      177.29      157.57     12.26 o 
  10   1   1        9.42        6.34      8.23 o 
  11   1   1      197.60      170.27      6.52 o 
  12   1   1        6.28        5.23      1.43 o 
  13   1   1        1.51       -0.53      1.11 o 
  14   1   1        4.94        4.16      1.31 o 
  15   1   1       20.77       26.99      1.69 o 
 -15   2   1        2.36        1.01      1.15 o 
 -14   2   1       19.90       13.65      2.48 o 
 -13   2   1       12.31       14.02      2.80 o 
 -12   2   1       26.49       21.80      2.20 o 
 -11   2   1       25.71       15.91      2.34 o 
 -10   2   1       96.20       91.01      8.11 o 
  -9   2   1      385.94      373.94     18.77 o 
  -8   2   1      300.00      311.31     22.29 o 
  -7   2   1       46.17       54.35      8.85 o 
  -6   2   1     1196.50     1267.53     37.36 o 
  -5   2   1       35.60       49.84      9.08 o 
  -4   2   1      486.83      529.93     17.10 o 
  -3   2   1    10354.91    10425.24     42.11 o 
  -2   2   1    17112.16    16724.11     78.56 o 
  -1   2   1     4872.57     4734.78     25.81 o 
   0   2   1      274.08      241.42      3.94 o 
   1   2   1     5279.30     4910.19    124.57 o 
   2   2   1    17182.15    16025.34    792.63 o 
   3   2   1    10149.53    10223.25     48.36 o 
   4   2   1      504.88      520.07      7.16 o 
   5   2   1       24.01       27.69      2.74 o 
   6   2   1     1214.44     1250.48     38.49 o 
   7   2   1       66.22       64.94      6.47 o 
   8   2   1      293.15      296.10     22.20 o 
   9   2   1      368.64      351.21     25.88 o 
  10   2   1       89.59       79.11     16.49 o 
  11   2   1       23.68       19.43      2.19 o 
  12   2   1       26.01       26.95      3.12 o 
  13   2   1       13.07       16.89      2.04 o 
  14   2   1       21.36       14.64      1.62 o 
  15   2   1        1.66        2.61      1.48 o 
 -15   3   1        8.57       10.40      1.81 o 
 -14   3   1       41.34       43.84      3.83 o 
 -13   3   1        8.82       12.15      2.65 o 
 -12   3   1       29.12       22.17      3.43 o 
 -11   3   1        1.49       -0.10      1.15 o 
 -10   3   1       49.43       52.87      4.35 o 
  -9   3   1      370.78      326.91     27.56 o 
  -8   3   1      282.02      302.79     15.92 o 
  -7   3   1      979.80     1024.22     26.99 o 
  -6   3   1     1293.88     1449.91     39.08 o 
  -5   3   1      622.28      639.62     14.14 o 
  -4   3   1      202.37      238.03      5.57 o 
  -3   3   1     1729.43     1690.51     21.10 o 
  -2   3   1    16635.47    16416.88     63.31 o 
  -1   3   1    33347.97    30665.46    468.97 o 
   0   3   1       55.57       85.17      3.62 o 
   1   3   1    32849.66    30987.18    118.90 o 
   2   3   1    16388.90    15946.76     94.05 o 
   3   3   1     1681.71     1713.37     28.75 o 
   4   3   1      201.33      244.33      7.25 o 
   5   3   1      680.89      676.38     13.85 o 
   6   3   1     1361.81     1541.66     29.79 o 
   7   3   1      943.21      989.29     45.67 o 
   8   3   1      259.98      256.78     11.38 o 
   9   3   1      351.40      311.20     24.89 o 
  10   3   1       40.58       39.27      5.09 o 
  11   3   1        2.80        1.31      1.11 o 
  12   3   1       31.53       27.79      2.54 o 
  13   3   1        9.45       12.29      4.36 o 
  14   3   1       39.95       36.20      2.97 o 
  15   3   1        8.91        7.79      1.47 o 
 -14   4   1       16.38       21.16      2.88 o 
 -13   4   1       28.62       26.01      3.53 o 
 -12   4   1        1.73        1.01      1.17 o 
 -11   4   1        8.95        7.59      1.68 o 
 -10   4   1        6.15        6.42      1.40 o 
  -9   4   1      140.36      145.81     12.02 o 
  -8   4   1      448.94      454.44     15.74 o 
  -7   4   1      608.60      585.08     21.01 o 
  -6   4   1      759.23      789.67     21.02 o 
  -5   4   1      233.39      219.22      8.87 o 
  -4   4   1      581.97      596.35     13.44 o 
  -3   4   1     1418.64     1355.84     18.94 o 
  -2   4   1      804.58      733.66     12.60 o 
  -1   4   1      138.68      141.04      4.38 o 
   0   4   1    13648.25    13187.20     69.65 o 
   1   4   1      172.85      185.47      7.74 o 
   2   4   1      762.21      618.48     30.27 o 
   3   4   1     1523.15     1444.83     17.59 o 
   4   4   1      616.28      641.05     12.26 o 
   5   4   1      271.05      243.81      9.24 o 
   6   4   1      836.19      857.19     16.00 o 
   7   4   1      595.37      586.52     16.64 o 
   8   4   1      432.52      427.14     25.09 o 
   9   4   1      142.59      132.65     16.55 o 
  10   4   1        8.77        9.99      1.58 o 
  11   4   1        4.76        3.41      1.47 o 
  12   4   1        1.61        2.28      1.41 o 
  13   4   1       27.90       29.18      2.43 o 
  14   4   1       17.04       16.52      1.58 o 
 -14   5   1        9.07        7.27      1.87 o 
 -13   5   1        0.09       -0.86      1.17 o 
 -12   5   1       12.93       14.98      1.94 o 
 -11   5   1      154.65      146.13      5.45 o 
 -10   5   1       22.01       26.63      5.87 o 
  -9   5   1       71.26       83.31      9.25 o 
  -8   5   1      103.05      101.47      8.00 o 
  -7   5   1      124.01      128.53      8.16 o 
  -6   5   1      513.95      587.95     16.36 o 
  -5   5   1      323.11      317.56     11.28 o 
  -4   5   1       63.27       48.12      6.21 o 
  -3   5   1     2349.70     2469.01     35.53 o 
  -2   5   1      479.57      478.34      8.69 o 
  -1   5   1      984.14     1000.92     11.13 o 
   0   5   1     1497.97     1587.05     13.22 o 
   1   5   1      919.12      907.98     11.33 o 
   2   5   1      525.81      507.06     10.30 o 
   3   5   1     2464.08     2571.88     33.56 o 
   4   5   1       72.56       49.29      5.08 o 
   5   5   1      331.63      341.90     10.08 o 
   6   5   1      494.11      550.67     15.90 o 
   7   5   1      145.90      154.44     11.21 o 
   8   5   1       86.62       81.47      8.53 o 
   9   5   1       59.28       51.29     10.12 o 
  10   5   1       22.92       23.63      2.75 o 
  11   5   1      165.93      160.38      4.56 o 
  12   5   1       13.37       16.79      2.56 o 
  13   5   1        0.19       -0.55      1.00 o 
  14   5   1        7.40        9.41      1.99 o 
 -14   6   1        8.11        4.73      1.56 o 
 -13   6   1        6.25        5.63      1.96 o 
 -12   6   1        0.08       -0.55      1.21 o 
 -11   6   1       25.90       25.36      2.54 o 
 -10   6   1      122.89      124.96      5.19 o 
  -9   6   1       40.41       51.09      9.57 o 
  -8   6   1      253.47      271.98     32.02 o 
  -7   6   1       80.81       73.99      8.05 o 
  -6   6   1      482.66      507.42     19.93 o 
  -5   6   1      337.79      348.91     15.77 o 
  -4   6   1      140.73      155.30     10.09 o 
  -3   6   1     1027.43     1068.66     25.00 o 
  -2   6   1     1008.01      993.39     17.61 o 
  -1   6   1      301.36      322.86      6.93 o 
   0   6   1      152.36      168.53      4.88 o 
   1   6   1      335.67      351.86      8.05 o 
   2   6   1      932.68      945.50     21.66 o 
   3   6   1     1030.49     1098.44     34.27 o 
   4   6   1      104.93      107.55      6.75 o 
   5   6   1      325.81      329.06     15.41 o 
   6   6   1      500.13      506.32     19.85 o 
   7   6   1       75.19       52.98      7.08 o 
   8   6   1      247.94      233.32     20.85 o 
   9   6   1       42.95       52.77      3.61 o 
  10   6   1      122.35      129.34      4.14 o 
  11   6   1       25.00       19.91      1.75 o 
  12   6   1        0.47       -1.20      1.20 o 
  13   6   1        5.55        6.03      1.94 o 
  14   6   1        8.57        5.08      1.55 o 
 -13   7   1        7.39        7.68      2.09 o 
 -12   7   1       18.38       19.55      2.10 o 
 -11   7   1       41.15       38.24      2.97 o 
 -10   7   1        4.67        1.61      1.63 o 
  -9   7   1       54.92       54.90      3.49 o 
  -8   7   1       90.96      106.13     10.87 o 
  -7   7   1       91.99       69.13      7.29 o 
  -6   7   1      707.85      733.33     25.21 o 
  -5   7   1       32.69       37.87      7.30 o 
  -4   7   1      567.01      557.40     20.46 o 
  -3   7   1      439.26      445.99     17.70 o 
  -2   7   1     4373.13     4528.47     37.68 o 
  -1   7   1      994.30      955.51     22.31 o 
   0   7   1     2318.26     2219.64     20.31 o 
   1   7   1      924.86      919.58     14.30 o 
   2   7   1     4233.63     4437.34     66.05 o 
   3   7   1      434.30      429.23     13.57 o 
   4   7   1      601.12      615.27     21.40 o 
   5   7   1       29.70       37.08      5.96 o 
   6   7   1      712.92      685.99     24.57 o 
   7   7   1       89.41       71.35      8.19 o 
   8   7   1       81.67       89.78      6.39 o 
   9   7   1       51.85       49.76      2.63 o 
  10   7   1        7.51        5.33      1.14 o 
  11   7   1       38.85       33.61      2.76 o 
  12   7   1       16.12       19.51      3.09 o 
  13   7   1        6.94        9.49      2.21 o 
 -13   8   1        8.34       12.18      2.23 o 
 -12   8   1        6.74        9.95      2.46 o 
 -11   8   1       14.51       14.52      2.01 o 
 -10   8   1       21.33       21.61      2.40 o 
  -9   8   1      122.28      119.65      5.05 o 
  -8   8   1      198.07      185.45      8.54 o 
  -7   8   1       37.96       31.42      6.46 o 
  -6   8   1       30.00       31.95      4.85 o 
  -5   8   1      141.32      147.02     11.52 o 
  -4   8   1        0.39        2.13      2.82 o 
  -3   8   1      444.18      427.00     18.53 o 
  -2   8   1      935.23      880.89     15.70 o 
  -1   8   1       24.22       31.45      3.13 o 
   0   8   1       27.78       16.28      2.26 o 
   1   8   1       18.21       30.42      3.06 o 
   2   8   1      911.30      862.30     17.01 o 
   3   8   1      399.70      369.04     17.24 o 
   4   8   1        0.76        0.95      3.06 o 
   5   8   1      150.45      157.17     12.02 o 
   6   8   1       41.31       39.69      9.59 o 
   7   8   1       36.11       35.18      6.30 o 
   8   8   1      197.05      190.35      8.68 o 
   9   8   1      115.69      120.15      9.10 o 
  10   8   1       23.37       24.24      2.50 o 
  11   8   1       14.07       14.96      2.92 o 
  12   8   1        5.59        5.73      1.99 o 
  13   8   1        8.79       11.85      2.14 o 
 -12   9   1        6.11        4.72      1.82 o 
 -11   9   1       17.60       23.09      3.26 o 
 -10   9   1       32.11       35.50      2.83 o 
  -9   9   1        1.09       -1.10      1.10 o 
  -8   9   1      102.41      115.99      6.33 o 
  -7   9   1       10.48        6.82      2.09 o 
  -6   9   1      133.58      128.03     10.13 o 
  -5   9   1      218.79      184.81     13.84 o 
  -4   9   1      164.98      171.00     10.13 o 
  -3   9   1      281.83      265.69     12.68 o 
  -2   9   1      220.30      250.30     10.20 o 
  -1   9   1       13.29       19.26      2.92 o 
   0   9   1       89.46      112.09      6.78 o 
   1   9   1       13.50       19.66      2.87 o 
   2   9   1      224.15      236.31     11.50 o 
   3   9   1      271.80      235.77     14.61 o 
   4   9   1      178.61      186.49     18.00 o 
   5   9   1      233.99      187.14     13.85 o 
   6   9   1      120.36      110.81      5.48 o 
   7   9   1       12.35       11.60      1.43 o 
   8   9   1      103.40      106.97      6.62 o 
   9   9   1        1.47        0.46      1.88 o 
  10   9   1       29.07       31.75      3.94 o 
  11   9   1       15.92       16.81      2.91 o 
  12   9   1        5.10        5.54      1.90 o 
 -12  10   1        2.07        1.79      1.33 o 
 -11  10   1       21.61       21.90      2.93 o 
 -10  10   1       58.06       57.20      4.80 o 
  -9  10   1        2.83        3.54      1.12 o 
  -8  10   1        9.45        9.06      2.22 o 
  -7  10   1       78.09       81.07      3.49 o 
  -6  10   1       72.73       74.26      3.78 o 
  -5  10   1       19.48       16.59      1.89 o 
  -4  10   1      136.43      128.97     11.76 o 
  -3  10   1      107.32      128.40      7.89 o 
  -2  10   1      333.59      342.31     12.54 o 
  -1  10   1       31.21       25.92      3.71 o 
   0  10   1        0.37       -2.15      2.15 o 
   1  10   1       26.97       26.01      4.34 o 
   2  10   1      354.30      344.37     14.54 o 
   3  10   1      102.84      122.93      9.00 o 
   4  10   1      145.62      149.67     10.17 o 
   5  10   1       22.74       20.17      3.25 o 
   6  10   1       70.55       75.68      4.09 o 
   7  10   1       76.51       88.32      4.14 o 
   8  10   1       13.47       13.25      2.45 o 
   9  10   1        2.53        3.05      1.94 o 
  10  10   1       56.17       63.47      5.10 o 
  11  10   1       21.88       20.35      2.85 o 
  12  10   1        1.39        1.35      1.27 o 
 -11  11   1        6.27        7.16      1.84 o 
 -10  11   1        1.55       -0.69      1.65 o 
  -9  11   1       14.89       12.08      2.10 o 
  -8  11   1        5.22        5.82      1.85 o 
  -7  11   1       17.50       11.34      1.88 o 
  -6  11   1       18.20       14.77      2.23 o 
  -5  11   1       35.21       35.01      3.09 o 
  -4  11   1      390.13      412.59      8.76 o 
  -3  11   1       74.54       69.06      4.95 o 
  -2  11   1      183.03      211.09      7.67 o 
  -1  11   1       39.45       25.50      7.02 o 
   0  11   1        9.16        6.39      3.16 o 
   1  11   1       42.08       29.47      5.86 o 
   2  11   1      195.44      220.61      9.88 o 
   3  11   1       70.24       70.97      3.55 o 
   4  11   1      370.63      392.23      8.54 o 
   5  11   1       35.12       35.79      3.52 o 
   6  11   1       26.81       27.32      2.51 o 
   7  11   1       17.45       16.03      2.01 o 
   8  11   1        4.63        6.68      2.22 o 
   9  11   1       13.56        8.61      1.53 o 
  10  11   1        0.74       -0.61      1.64 o 
  11  11   1        6.07        5.44      1.72 o 
 -10  12   1       20.50       24.02      2.80 o 
  -9  12   1        3.73        4.96      1.60 o 
  -8  12   1        3.32        3.99      1.34 o 
  -7  12   1        8.10        3.69      1.28 o 
  -6  12   1        1.21       -0.47      1.28 o 
  -5  12   1       13.35       13.79      2.01 o 
  -4  12   1       17.80       16.11      2.16 o 
  -3  12   1        4.72       11.43      2.66 o 
  -2  12   1      445.57      431.11     12.16 o 
  -1  12   1       17.65       16.80      2.20 o 
   0  12   1       12.41        9.54      1.37 o 
   1  12   1       17.71       18.63      3.13 o 
   2  12   1      441.03      422.68     11.09 o 
   3  12   1        7.08       10.66      2.24 o 
   4  12   1       18.44       12.01      1.93 o 
   5  12   1       13.54       14.55      2.05 o 
   6  12   1        0.65       -0.69      1.36 o 
   7  12   1        7.21        4.35      2.24 o 
   8  12   1        5.76        6.68      1.78 o 
   9  12   1        3.31        6.50      1.47 o 
  10  12   1       18.50       21.64      2.63 o 
  -9  13   1       16.56       20.42      1.69 o 
  -8  13   1        0.79        1.56      1.05 o 
  -7  13   1        4.56        4.32      1.76 o 
  -6  13   1        9.98       13.03      2.15 o 
  -5  13   1       55.54       54.86      3.48 o 
  -4  13   1        6.99        6.56      1.56 o 
  -3  13   1       12.03        7.63      1.79 o 
  -2  13   1       68.34       68.30      5.43 o 
  -1  13   1       18.82       18.05      4.58 o 
   0  13   1        0.83       -0.99      1.27 o 
   1  13   1       19.35       14.08      2.73 o 
   2  13   1       65.51       70.16      5.62 o 
   3  13   1       14.80       13.61      2.06 o 
   4  13   1        7.32        7.67      1.59 o 
   5  13   1       54.57       56.72      3.49 o 
   6  13   1       12.55       16.18      2.26 o 
   7  13   1        4.41        4.33      1.78 o 
   8  13   1        1.32        3.02      1.12 o 
   9  13   1       16.81       19.56      1.97 o 
  -8  14   1        1.32        0.82      0.83 o 
  -7  14   1       19.95       23.46      1.98 o 
  -6  14   1       16.21       21.21      3.86 o 
  -5  14   1        7.69       10.52      3.01 o 
  -4  14   1        9.62        7.65      1.59 o 
  -3  14   1       12.66       17.58      2.19 o 
  -2  14   1       10.10        7.16      2.13 o 
  -1  14   1       17.86       14.88      1.91 o 
   0  14   1        6.56        7.54      2.12 o 
   1  14   1       20.74       17.81      3.08 o 
   2  14   1        9.20       11.75      2.64 o 
   3  14   1       11.48       16.60      2.08 o 
   4  14   1       11.02        7.67      1.61 o 
   5  14   1        8.45       11.27      1.77 o 
   6  14   1       17.18       21.38      2.34 o 
   7  14   1       18.87       19.46      1.86 o 
   8  14   1        1.03        1.00      0.86 o 
  -6  15   1        2.67        0.74      1.39 o 
  -5  15   1       39.44       43.70      2.59 o 
  -4  15   1       84.66       96.99      4.50 o 
  -3  15   1       16.83       19.25      2.02 o 
  -2  15   1        4.86        6.97      1.48 o 
  -1  15   1       31.94       36.64      3.53 o 
   0  15   1        8.66       11.54      2.35 o 
   1  15   1       34.94       38.02      2.43 o 
   2  15   1        6.25        6.02      1.05 o 
   3  15   1       17.16       20.55      2.77 o 
   4  15   1       81.82       94.95      3.87 o 
   5  15   1       39.74       45.13      2.61 o 
   6  15   1        3.42        2.66      1.41 o 
  -3  16   1        6.94        6.68      1.19 o 
  -2  16   1       16.58       18.04      1.65 o 
  -1  16   1       13.80       17.01      1.60 o 
   0  16   1        6.95        6.18      3.32 o 
   1  16   1       12.83       17.66      2.48 o 
   2  16   1       15.82       24.92      2.69 o 
   3  16   1        6.79        7.37      0.94 o 
   0   0   2     8447.68     8291.50     36.60 o 
   1   0   2      172.04      113.46      3.55 o 
   2   0   2    25558.61    23947.30    167.95 o 
   3   0   2     1492.09     1376.16     25.34 o 
   4   0   2      181.88      165.52      5.27 o 
   5   0   2      266.25      274.86      7.34 o 
   6   0   2       42.40       41.05      7.19 o 
   7   0   2      265.96      287.99     20.06 o 
   8   0   2       54.64       60.12      7.02 o 
   9   0   2        9.41        8.63      3.17 o 
  10   0   2      272.37      266.52     16.63 o 
  11   0   2      113.68      110.77      4.66 o 
  12   0   2       15.62       13.37      2.54 o 
  13   0   2        9.52        7.45      2.19 o 
  14   0   2        0.18       -1.35      1.61 o 
  15   0   2        0.23        2.97      1.43 o 
 -15   1   2       10.68        6.92      1.65 o 
 -14   1   2       14.88       17.76      2.76 o 
 -13   1   2        1.41        1.19      1.64 o 
 -12   1   2        1.64        4.50      2.29 o 
 -11   1   2       16.42       19.16      3.25 o 
 -10   1   2      127.27      110.70     10.72 o 
  -9   1   2       58.75       58.15     11.05 o 
  -8   1   2      528.64      513.72     20.29 o 
  -7   1   2      235.60      236.81     17.72 o 
  -6   1   2      294.51      293.45     17.69 o 
  -5   1   2     1082.50     1108.71     18.53 o 
  -4   1   2      291.42      283.41      5.87 o 
  -3   1   2      564.85      616.17      9.93 o 
  -2   1   2     2113.71     2129.91     35.57 o 
  -1   1   2     2639.20     2621.86     15.72 o 
   0   1   2     1680.95     1696.07     13.69 o 
   1   1   2     2563.80     2571.22     19.07 o 
   2   1   2     2379.33     2412.21     30.46 o 
   3   1   2      497.43      510.93     18.26 o 
   4   1   2      345.29      335.40     11.70 o 
   5   1   2     1060.73     1050.95     15.39 o 
   6   1   2      243.03      265.48     10.34 o 
   7   1   2      218.25      234.83     18.23 o 
   8   1   2      545.57      499.61     28.66 o 
   9   1   2       57.08       45.83      6.66 o 
  10   1   2      145.98      120.40     11.30 o 
  11   1   2       15.90       16.56      2.12 o 
  12   1   2        2.84        9.70      1.61 o 
  13   1   2        1.15        0.21      1.01 o 
  14   1   2       11.87       10.19      2.12 o 
  15   1   2        9.73        6.73      1.56 o 
 -15   2   2        2.08        3.82      1.45 o 
 -14   2   2        6.74        7.97      2.06 o 
 -13   2   2        3.22        3.13      1.96 o 
 -12   2   2       33.25       32.93      2.81 o 
 -11   2   2       28.88       26.79      3.44 o 
 -10   2   2      291.03      288.26      8.38 o 
  -9   2   2      261.38      237.56     14.96 o 
  -8   2   2       84.05      110.22     13.37 o 
  -7   2   2       68.39       60.71      9.23 o 
  -6   2   2      186.01      164.28     13.53 o 
  -5   2   2      777.00      795.00     26.17 o 
  -4   2   2     9203.69     9414.03     36.17 o 
  -3   2   2      324.55      309.74     12.18 o 
  -2   2   2     7866.28     7525.99     47.73 o 
  -1   2   2     1169.46     1080.66     43.94 o 
   0   2   2     1252.89     1309.30     17.99 o 
   1   2   2     1115.79     1065.44     14.38 o 
   2   2   2     7737.79     7609.70     48.04 o 
   3   2   2      355.54      360.05      9.56 o 
   4   2   2     8943.73     9205.61     30.42 o 
   5   2   2      699.50      743.62     13.56 o 
   6   2   2      138.87      155.55      9.12 o 
   7   2   2       65.92       51.61      5.90 o 
   8   2   2       92.17       88.35     12.74 o 
   9   2   2      228.45      216.71     20.71 o 
  10   2   2      290.21      285.39     17.37 o 
  11   2   2       28.34       24.45      2.42 o 
  12   2   2       29.44       25.65      2.45 o 
  13   2   2        3.63        3.45      1.26 o 
  14   2   2        6.92        7.48      1.30 o 
  15   2   2        2.12        3.75      1.28 o 
 -14   3   2        0.81        1.10      1.48 o 
 -13   3   2       36.07       36.32      4.02 o 
 -12   3   2        4.32        6.00      3.01 o 
 -11   3   2       33.05       31.92      3.27 o 
 -10   3   2      144.01      120.22     10.72 o 
  -9   3   2      420.71      427.72     20.23 o 
  -8   3   2      426.60      469.24     19.91 o 
  -7   3   2      443.03      403.92     17.05 o 
  -6   3   2      798.41      841.87     23.18 o 
  -5   3   2      712.69      866.23     20.81 o 
  -4   3   2      910.26      958.20     27.24 o 
  -3   3   2      384.05      370.72     12.32 o 
  -2   3   2       22.56       26.24      3.22 o 
  -1   3   2       84.48       88.99      6.50 o 
   0   3   2      161.63      193.65      4.53 o 
   1   3   2       51.16       50.66      3.73 o 
   2   3   2       37.19       44.49      2.96 o 
   3   3   2      328.39      349.78     11.09 o 
   4   3   2      839.35      872.06     15.77 o 
   5   3   2      765.24      885.42     16.42 o 
   6   3   2      794.12      845.77     17.64 o 
   7   3   2      459.37      419.14     28.90 o 
   8   3   2      462.50      509.37     19.88 o 
   9   3   2      398.49      360.05     26.74 o 
  10   3   2      140.02      123.82      6.93 o 
  11   3   2       34.87       35.16      2.78 o 
  12   3   2        2.64        3.86      1.42 o 
  13   3   2       37.87       36.95      4.04 o 
  14   3   2        0.93        0.29      1.21 o 
 -14   4   2        0.99        2.79      1.62 o 
 -13   4   2       17.31       19.21      2.08 o 
 -12   4   2       60.16       52.12      6.34 o 
 -11   4   2       30.71       28.92      2.59 o 
 -10   4   2       81.86       77.25      9.29 o 
  -9   4   2      176.85      149.44     12.25 o 
  -8   4   2      133.45      126.31     10.68 o 
  -7   4   2       51.24       59.90      5.62 o 
  -6   4   2      407.15      410.40     13.25 o 
  -5   4   2      504.21      483.27     14.59 o 
  -4   4   2      347.97      388.22     12.35 o 
  -3   4   2      467.80      481.46     13.06 o 
  -2   4   2     1622.03     1580.63     13.77 o 
  -1   4   2     1985.30     2022.58     18.66 o 
   0   4   2     3128.52     3115.90     20.05 o 
   1   4   2     1912.35     1937.47     21.02 o 
   2   4   2     1468.87     1479.88     20.21 o 
   3   4   2      486.42      517.20     11.62 o 
   4   4   2      354.65      399.38     10.34 o 
   5   4   2      555.45      528.42     14.08 o 
   6   4   2      415.40      413.89     13.47 o 
   7   4   2       54.91       48.67      6.18 o 
   8   4   2      149.68      132.47     10.74 o 
   9   4   2      170.88      179.43     19.18 o 
  10   4   2       72.99       67.64      2.97 o 
  11   4   2       31.21       28.45      4.41 o 
  12   4   2       59.77       53.59      3.36 o 
  13   4   2       16.36       14.36      2.48 o 
  14   4   2        1.44        1.61      1.04 o 
 -14   5   2        4.84        8.04      1.91 o 
 -13   5   2       11.18        9.25      1.51 o 
 -12   5   2        0.13        0.90      1.10 o 
 -11   5   2       96.14       87.13      4.32 o 
 -10   5   2       38.07       31.10      4.48 o 
  -9   5   2       56.99       60.38     11.73 o 
  -8   5   2      308.07      306.65     16.65 o 
  -7   5   2       27.58       36.63      4.56 o 
  -6   5   2       15.46       16.23      3.21 o 
  -5   5   2      785.25      824.41     23.21 o 
  -4   5   2      352.82      376.09     14.92 o 
  -3   5   2       24.69       30.09      3.21 o 
  -2   5   2     2887.17     2827.19     24.77 o 
  -1   5   2      415.33      428.99      7.02 o 
   0   5   2        4.43        3.77      1.43 o 
   1   5   2      426.55      456.01      6.77 o 
   2   5   2     2637.56     2569.74     21.62 o 
   3   5   2       10.73       14.60      3.34 o 
   4   5   2      358.59      395.57     15.03 o 
   5   5   2      732.71      746.67     17.96 o 
   6   5   2       14.66       11.82      2.75 o 
   7   5   2       29.42       42.82      6.25 o 
   8   5   2      263.45      262.11     15.35 o 
   9   5   2       50.20       46.97     10.26 o 
  10   5   2       43.99       33.05      2.45 o 
  11   5   2       98.02       88.66      3.46 o 
  12   5   2        0.16        1.39      1.31 o 
  13   5   2       10.05        6.81      1.33 o 
  14   5   2        4.45        7.06      1.12 o 
 -14   6   2        0.60        1.34      1.45 o 
 -13   6   2        0.64        1.53      1.47 o 
 -12   6   2       30.82       27.84      2.51 o 
 -11   6   2      138.48      138.36      5.31 o 
 -10   6   2       11.42       10.01      1.79 o 
  -9   6   2       35.01       25.01      2.39 o 
  -8   6   2       72.09       52.66      7.44 o 
  -7   6   2      251.04      261.83     15.32 o 
  -6   6   2       47.91       44.10      9.64 o 
  -5   6   2      182.44      183.91     17.52 o 
  -4   6   2     2014.61     2095.29     37.66 o 
  -3   6   2      645.41      689.01     15.80 o 
  -2   6   2      438.50      438.28      9.43 o 
  -1   6   2      808.84      864.88     11.00 o 
   0   6   2      865.47     1065.89     12.60 o 
   1   6   2      923.69      981.82     12.40 o 
   2   6   2      474.18      459.37     12.18 o 
   3   6   2      572.19      626.73     19.49 o 
   4   6   2     2008.67     2088.31     37.20 o 
   5   6   2      188.82      199.91     12.12 o 
   6   6   2       67.58       51.02      9.01 o 
   7   6   2      245.12      225.42     19.87 o 
   8   6   2       67.28       58.81     10.76 o 
   9   6   2       30.83       21.93      1.82 o 
  10   6   2       11.46        9.12      1.75 o 
  11   6   2      135.81      141.60      5.31 o 
  12   6   2       27.49       27.16      4.19 o 
  13   6   2        0.77        3.15      1.16 o 
  14   6   2        0.45       -0.55      1.12 o 
 -13   7   2        1.33        0.98      1.57 o 
 -12   7   2        5.22        4.19      1.70 o 
 -11   7   2       23.73       24.70      3.13 o 
 -10   7   2       21.55       15.94      2.12 o 
  -9   7   2       31.09       39.98      5.78 o 
  -8   7   2       65.08       65.06      4.30 o 
  -7   7   2      222.17      228.77     23.41 o 
  -6   7   2        8.38        9.07      3.76 o 
  -5   7   2      556.80      605.74     22.70 o 
  -4   7   2      330.61      356.33     16.81 o 
  -3   7   2       57.73       63.44      9.23 o 
  -2   7   2      383.18      370.32      9.50 o 
  -1   7   2     2470.26     2750.48     25.71 o 
   0   7   2       31.18       27.19      2.50 o 
   1   7   2     2403.25     2691.02     31.91 o 
   2   7   2      408.81      399.41     12.48 o 
   3   7   2       49.47       63.28      7.06 o 
   4   7   2      342.30      345.06     16.27 o 
   5   7   2      615.40      630.41     22.84 o 
   6   7   2        4.83        3.06      2.85 o 
   7   7   2      220.62      221.24     14.55 o 
   8   7   2       66.88       65.71      8.58 o 
   9   7   2       27.86       29.86      2.13 o 
  10   7   2       22.24       13.42      1.52 o 
  11   7   2       22.90       27.07      2.43 o 
  12   7   2        4.62        3.17      1.16 o 
  13   7   2        0.67       -0.79      1.44 o 
 -13   8   2        4.44        5.31      1.65 o 
 -12   8   2       28.97       24.01      3.24 o 
 -11   8   2       20.27       20.56      2.19 o 
 -10   8   2       12.11       12.19      1.87 o 
  -9   8   2       11.87       12.91      1.95 o 
  -8   8   2       23.61       22.15      3.00 o 
  -7   8   2      104.98       93.92      3.75 o 
  -6   8   2       18.75       17.17      4.33 o 
  -5   8   2      190.78      207.58     14.07 o 
  -4   8   2      214.04      187.00      9.93 o 
  -3   8   2      119.90      123.37      8.02 o 
  -2   8   2       58.21       60.73      4.76 o 
  -1   8   2      268.86      227.31      8.09 o 
   0   8   2        4.53        8.32      1.66 o 
   1   8   2      272.11      206.58     15.53 o 
   2   8   2       46.16       35.32      7.89 o 
   3   8   2      117.14      117.33     18.04 o 
   4   8   2      214.59      194.28     13.13 o 
   5   8   2      208.00      208.28     14.06 o 
   6   8   2       18.24       19.34      4.82 o 
   7   8   2       99.50       93.62      5.09 o 
   8   8   2       21.29       21.05      2.19 o 
   9   8   2       12.91       14.33      2.40 o 
  10   8   2       10.49       10.77      1.70 o 
  11   8   2       20.29       20.20      2.06 o 
  12   8   2       29.30       26.50      3.29 o 
  13   8   2        4.89        6.60      1.81 o 
 -12   9   2        5.29        4.34      1.82 o 
 -11   9   2        3.56        2.96      1.23 o 
 -10   9   2       26.89       28.41      2.59 o 
  -9   9   2      181.32      191.60      6.33 o 
  -8   9   2       40.15       41.28      4.00 o 
  -7   9   2      328.00      295.81      7.63 o 
  -6   9   2       30.75       27.38      2.82 o 
  -5   9   2      148.63      150.75     12.47 o 
  -4   9   2       25.34       25.12      5.11 o 
  -3   9   2     1107.73      950.99     24.39 o 
  -2   9   2      404.38      395.51     11.47 o 
  -1   9   2      168.94      190.08      7.99 o 
   0   9   2       44.34       52.95      4.82 o 
   1   9   2      158.62      188.93      8.69 o 
   2   9   2      383.10      389.76     14.91 o 
   3   9   2     1113.53     1008.20     30.23 o 
   4   9   2       30.34       42.13      6.80 o 
   5   9   2      119.25      117.44     11.05 o 
   6   9   2       35.35       35.38      2.49 o 
   7   9   2      325.89      298.42      5.94 o 
   8   9   2       36.78       34.08      3.84 o 
   9   9   2      188.33      213.03      8.10 o 
  10   9   2       29.03       31.95      2.55 o 
  11   9   2        3.71        4.59      1.94 o 
  12   9   2        4.68        3.99      1.66 o 
 -12  10   2        5.70        5.47      1.53 o 
 -11  10   2        3.71        4.72      1.83 o 
 -10  10   2        2.82        3.74      1.27 o 
  -9  10   2       27.08       24.46      2.27 o 
  -8  10   2        2.27        3.28      1.21 o 
  -7  10   2      166.68      148.02      5.54 o 
  -6  10   2       51.16       48.51      4.62 o 
  -5  10   2       51.93       50.17      4.42 o 
  -4  10   2       40.51       38.33      6.67 o 
  -3  10   2      143.33      136.65     12.07 o 
  -2  10   2       10.66       11.47      5.58 o 
  -1  10   2      487.21      402.01     17.24 o 
   0  10   2       19.08       21.48      4.17 o 
   1  10   2      492.12      405.78     16.74 o 
   2  10   2        8.81        7.39      2.77 o 
   3  10   2      130.62      102.14      9.86 o 
   4  10   2       37.67       33.31      7.17 o 
   5  10   2       49.33       49.50      2.50 o 
   6  10   2       52.45       55.55      2.69 o 
   7  10   2      184.74      170.82      5.13 o 
   8  10   2        1.96        1.71      1.25 o 
   9  10   2       24.46       19.55      2.05 o 
  10  10   2        3.25        2.75      2.04 o 
  11  10   2        4.86        2.30      1.60 o 
  12  10   2        5.73        5.73      1.60 o 
 -11  11   2        2.26        5.98      1.77 o 
 -10  11   2        2.81        2.50      0.98 o 
  -9  11   2       16.50       20.35      2.04 o 
  -8  11   2       24.81       21.38      3.16 o 
  -7  11   2       43.87       38.76      2.48 o 
  -6  11   2       38.35       39.69      2.43 o 
  -5  11   2       37.87       47.85      3.58 o 
  -4  11   2       83.34       83.11      4.03 o 
  -3  11   2      251.60      204.41     13.85 o 
  -2  11   2       19.76       11.03      2.35 o 
  -1  11   2       88.53       82.76      7.70 o 
   0  11   2       31.80       26.57      4.72 o 
   1  11   2      105.01      100.67      5.43 o 
   2  11   2       21.31       19.44      2.09 o 
   3  11   2      249.62      200.42      6.06 o 
   4  11   2       81.16       79.09      3.80 o 
   5  11   2       36.88       40.74      2.38 o 
   6  11   2       35.34       36.69      2.34 o 
   7  11   2       53.73       45.50      2.52 o 
   8  11   2       26.72       24.70      3.20 o 
   9  11   2       14.22       17.64      2.99 o 
  10  11   2        2.60        3.20      1.63 o 
  11  11   2        2.53        3.30      1.50 o 
 -10  12   2        2.21        3.29      1.09 o 
  -9  12   2       21.22       22.48      1.99 o 
  -8  12   2       13.25       17.28      2.02 o 
  -7  12   2        6.97       11.09      1.86 o 
  -6  12   2        0.20        1.26      1.31 o 
  -5  12   2       75.25       81.45      5.06 o 
  -4  12   2       32.47       28.71      2.71 o 
  -3  12   2      350.17      341.03     11.84 o 
  -2  12   2       67.81       80.83      5.36 o 
  -1  12   2      215.53      221.78      6.28 o 
   0  12   2       76.05       65.14      3.63 o 
   1  12   2      193.17      207.18      8.57 o 
   2  12   2       70.56       77.09      7.64 o 
   3  12   2      359.47      342.18      7.93 o 
   4  12   2       34.49       33.18      2.26 o 
   5  12   2       79.98       91.73      3.53 o 
   6  12   2        0.27        0.87      0.93 o 
   7  12   2        6.35        9.66      1.78 o 
   8  12   2       11.88       14.43      1.88 o 
   9  12   2       17.56       19.75      2.77 o 
  10  12   2        2.26        1.94      1.46 o 
  -9  13   2        0.46       -0.31      0.86 o 
  -8  13   2       24.82       24.95      2.14 o 
  -7  13   2        3.64        4.47      1.76 o 
  -6  13   2       31.48       32.79      2.70 o 
  -5  13   2       62.65       66.04      3.72 o 
  -4  13   2       34.73       34.18      3.12 o 
  -3  13   2       40.32       44.28      3.16 o 
  -2  13   2       24.64       23.05      3.37 o 
  -1  13   2        6.94       11.16      1.86 o 
   0  13   2       13.04       14.39      2.86 o 
   1  13   2       10.55       13.80      2.73 o 
   2  13   2       29.76       28.91      3.76 o 
   3  13   2       39.96       45.73      3.22 o 
   4  13   2       38.49       34.76      2.26 o 
   5  13   2       61.05       66.22      2.93 o 
   6  13   2       28.99       29.95      2.51 o 
   7  13   2        3.81        5.45      1.97 o 
   8  13   2       25.77       26.73      3.72 o 
   9  13   2        0.65       -1.42      1.42 o 
  -7  14   2        8.60        9.87      2.80 o 
  -6  14   2        8.64        7.38      2.29 o 
  -5  14   2       18.74       21.31      2.20 o 
  -4  14   2       13.65       15.87      1.99 o 
  -3  14   2        2.10        3.15      1.41 o 
  -2  14   2       59.94       65.07      3.64 o 
  -1  14   2       19.20       29.65      2.35 o 
   0  14   2       21.24       16.01      1.92 o 
   1  14   2       21.00       27.83      3.56 o 
   2  14   2       62.53       69.69      3.80 o 
   3  14   2        2.68        3.90      1.94 o 
   4  14   2       12.44       12.03      2.49 o 
   5  14   2       18.82       20.89      2.15 o 
   6  14   2        7.85        8.50      1.48 o 
   7  14   2        8.00        7.55      1.31 o 
  -6  15   2        1.63        4.38      1.57 o 
  -5  15   2        4.33        6.89      1.28 o 
  -4  15   2       15.12       21.31      2.10 o 
  -3  15   2       22.58       27.00      2.23 o 
  -2  15   2       13.29        9.39      1.53 o 
  -1  15   2        9.06       11.06      1.63 o 
   0  15   2       23.66       21.68      2.68 o 
   1  15   2        7.58        8.41      1.17 o 
   2  15   2       14.23       13.47      1.42 o 
   3  15   2       22.11       23.67      2.12 o 
   4  15   2       15.26       19.15      1.92 o 
   5  15   2        4.50        7.81      1.37 o 
   6  15   2        2.11        1.94      1.41 o 
  -3  16   2       11.03       10.97      1.30 o 
  -2  16   2       19.29       19.54      1.63 o 
  -1  16   2        5.34        5.46      1.66 o 
   0  16   2       12.03       11.52      1.46 o 
   1  16   2        4.37        3.37      0.95 o 
   2  16   2       18.26       16.72      1.50 o 
   3  16   2       11.18       13.68      1.35 o 
   1   0   3     2292.26     2410.80     13.86 o 
   2   0   3       73.66       72.07      6.99 o 
   3   0   3      809.45      777.97     15.57 o 
   4   0   3     2788.32     2876.66     25.45 o 
   5   0   3       29.06       29.37      2.86 o 
   6   0   3      176.91      202.84      9.72 o 
   7   0   3      593.24      609.22     29.34 o 
   8   0   3       59.87       57.20      6.97 o 
   9   0   3        0.47       -3.20      3.20 o 
  10   0   3       28.02       15.98      5.45 o 
  11   0   3       18.03       20.18      2.43 o 
  12   0   3       12.18       14.23      2.93 o 
  13   0   3        1.54        2.54      1.93 o 
  14   0   3        0.03        1.68      1.59 o 
  15   0   3        0.29        1.96      1.21 o 
 -15   1   3        2.93        3.11      1.35 o 
 -14   1   3       11.40       11.45      2.39 o 
 -13   1   3       36.97       39.91      4.15 o 
 -12   1   3        6.41        4.12      2.27 o 
 -11   1   3       27.02       20.44      2.22 o 
 -10   1   3       49.46       49.22      3.76 o 
  -9   1   3       17.25       13.22      4.29 o 
  -8   1   3       72.89       83.16      8.20 o 
  -7   1   3       77.46       77.10     13.77 o 
  -6   1   3      577.49      629.92     25.42 o 
  -5   1   3      906.13      924.86     18.85 o 
  -4   1   3      235.06      259.05      8.53 o 
  -3   1   3      801.08      754.54     16.41 o 
  -2   1   3     3920.39     3750.73     28.31 o 
  -1   1   3     9395.98     9208.27     42.25 o 
   0   1   3     2690.50     2786.26     19.23 o 
   1   1   3     9722.61     9452.16     65.67 o 
   2   1   3     4131.07     4012.50     24.54 o 
   3   1   3      875.95      831.37     15.22 o 
   4   1   3      196.46      218.88      6.87 o 
   5   1   3      878.37      878.79     23.92 o 
   6   1   3      574.62      624.40     17.95 o 
   7   1   3       83.65       81.59     11.04 o 
   8   1   3       75.03      107.47     13.43 o 
   9   1   3       16.84       14.43      4.25 o 
  10   1   3       47.39       47.07      4.08 o 
  11   1   3       31.99       31.91      3.44 o 
  12   1   3        7.49       10.53      2.48 o 
  13   1   3       38.67       42.56      4.23 o 
  14   1   3       12.02       12.25      2.30 o 
  15   1   3        3.14        1.52      1.24 o 
 -14   2   3        0.68       -0.20      1.44 o 
 -13   2   3       10.10       14.18      2.92 o 
 -12   2   3        3.99        6.51      2.29 o 
 -11   2   3       25.43       23.66      3.12 o 
 -10   2   3      202.89      208.48     24.12 o 
  -9   2   3      436.59      396.37     15.84 o 
  -8   2   3      511.90      482.44     19.55 o 
  -7   2   3      509.33      521.45     25.95 o 
  -6   2   3      236.50      247.48     16.11 o 
  -5   2   3       48.13       44.62      5.96 o 
  -4   2   3     1149.63     1193.63     22.38 o 
  -3   2   3     7205.03     7365.38     44.85 o 
  -2   2   3     3182.26     3074.45     23.61 o 
  -1   2   3     1590.31     1714.25     15.89 o 
   0   2   3     8349.10     8387.58     42.17 o 
   1   2   3     1311.41     1451.76     34.87 o 
   2   2   3     3297.70     3167.03     19.95 o 
   3   2   3     7284.07     7282.85     48.65 o 
   4   2   3     1128.10     1149.09     19.54 o 
   5   2   3       36.58       39.53      4.93 o 
   6   2   3      258.60      294.46     20.48 o 
   7   2   3      430.22      475.44     17.55 o 
   8   2   3      534.94      496.35     29.56 o 
   9   2   3      450.60      382.68     27.64 o 
  10   2   3      200.60      195.34      6.65 o 
  11   2   3       22.15       24.87      2.51 o 
  12   2   3        4.45        2.04      1.93 o 
  13   2   3        8.88       11.29      2.64 o 
  14   2   3        1.02        2.47      1.66 o 
 -14   3   3        6.82        4.46      1.84 o 
 -13   3   3        0.33        0.30      1.83 o 
 -12   3   3       32.20       29.09      2.52 o 
 -11   3   3      178.55      184.19      8.01 o 
 -10   3   3       26.10       23.68      3.18 o 
  -9   3   3       27.28       28.08      4.57 o 
  -8   3   3      220.01      197.06     13.05 o 
  -7   3   3      306.63      296.14     14.76 o 
  -6   3   3      312.91      313.90     24.22 o 
  -5   3   3      383.05      445.33     17.78 o 
  -4   3   3     1240.01     1369.61     20.43 o 
  -3   3   3     2024.95     2172.11     39.71 o 
  -2   3   3     1526.33     1658.00     28.64 o 
  -1   3   3     1611.57     1604.45     19.64 o 
   0   3   3     7410.24     7077.78     39.48 o 
   1   3   3     1528.46     1520.61     20.37 o 
   2   3   3     1429.88     1517.19     32.08 o 
   3   3   3     2090.86     2233.85     22.44 o 
   4   3   3     1189.36     1284.49     14.98 o 
   5   3   3      384.80      398.21     13.19 o 
   6   3   3      343.47      341.19     14.83 o 
   7   3   3      331.01      331.39     24.09 o 
   8   3   3      234.98      242.25     14.03 o 
   9   3   3       26.14       14.47      5.56 o 
  10   3   3       22.59       16.00      2.27 o 
  11   3   3      179.45      175.37      7.94 o 
  12   3   3       34.58       30.43      2.64 o 
  13   3   3        0.17        0.35      1.00 o 
  14   3   3        7.50        6.35      1.74 o 
 -14   4   3        4.07        0.21      1.34 o 
 -13   4   3        6.32        9.46      1.57 o 
 -12   4   3       26.13       25.61      2.42 o 
 -11   4   3       76.96       69.69      3.77 o 
 -10   4   3       41.89       43.93      5.70 o 
  -9   4   3       47.44       31.14      8.83 o 
  -8   4   3      217.11      212.52     15.38 o 
  -7   4   3      507.84      481.20     15.46 o 
  -6   4   3      767.01      833.71     19.01 o 
  -5   4   3      208.26      265.91     17.36 o 
  -4   4   3      224.94      227.21     13.90 o 
  -3   4   3      767.04      761.43     27.72 o 
  -2   4   3      290.37      293.47      6.75 o 
  -1   4   3     1619.91     1662.65     19.94 o 
   0   4   3     1337.70     1322.95     13.38 o 
   1   4   3     1750.15     1760.15     18.30 o 
   2   4   3      299.07      295.53      8.38 o 
   3   4   3      763.67      786.05     13.55 o 
   4   4   3      228.78      229.29      8.97 o 
   5   4   3      206.22      255.15      9.99 o 
   6   4   3      763.64      824.81     23.91 o 
   7   4   3      522.05      469.47     19.23 o 
   8   4   3      215.35      199.90     13.24 o 
   9   4   3       48.09       65.65     12.10 o 
  10   4   3       42.96       36.02      2.83 o 
  11   4   3       80.38       70.19      3.87 o 
  12   4   3       26.36       26.19      2.44 o 
  13   4   3        7.51       10.79      2.33 o 
  14   4   3        3.72        1.47      0.81 o 
 -14   5   3        0.31       -0.51      0.85 o 
 -13   5   3       37.01       35.81      3.25 o 
 -12   5   3       14.91       14.00      1.91 o 
 -11   5   3        1.41        1.04      2.64 o 
 -10   5   3       68.65       65.14      6.45 o 
  -9   5   3       37.45       37.96      3.76 o 
  -8   5   3       21.64       39.37      9.73 o 
  -7   5   3       14.88        9.46      3.31 o 
  -6   5   3      151.31      141.41      9.33 o 
  -5   5   3      185.01      201.54     11.99 o 
  -4   5   3      225.30      233.34     13.29 o 
  -3   5   3     2129.93     2127.34     26.01 o 
  -2   5   3       61.16       75.60      4.05 o 
  -1   5   3      738.63      755.06     10.30 o 
   0   5   3     2527.75     2875.00     23.18 o 
   1   5   3      791.22      797.56     12.40 o 
   2   5   3       66.27       68.61      4.51 o 
   3   5   3     2145.36     2192.38     34.31 o 
   4   5   3      245.27      261.74     12.53 o 
   5   5   3      158.24      165.88     10.55 o 
   6   5   3      119.30      111.71      7.51 o 
   7   5   3        8.27        7.29      2.96 o 
   8   5   3       22.11       26.37      7.56 o 
   9   5   3       38.37       40.33      2.84 o 
  10   5   3       68.55       76.61      3.25 o 
  11   5   3        3.58        3.63      1.41 o 
  12   5   3       14.14       12.39      1.85 o 
  13   5   3       36.27       36.98      6.92 o 
  14   5   3        0.15        0.09      0.74 o 
 -14   6   3        5.30        4.42      1.51 o 
 -13   6   3       16.86       15.54      1.44 o 
 -12   6   3       11.72       18.66      2.03 o 
 -11   6   3       44.94       49.39      5.27 o 
 -10   6   3      194.98      204.98      6.51 o 
  -9   6   3      251.84      265.27      9.59 o 
  -8   6   3        4.75       25.82      8.00 o 
  -7   6   3      133.92      134.80     11.33 o 
  -6   6   3      496.45      510.85     21.08 o 
  -5   6   3      228.23      212.83     12.98 o 
  -4   6   3      406.74      361.67     16.16 o 
  -3   6   3      890.84      889.14     13.88 o 
  -2   6   3      568.09      595.82     13.04 o 
  -1   6   3       39.20       33.81      2.45 o 
   0   6   3      816.43      814.23     12.75 o 
   1   6   3       26.89       27.11      2.81 o 
   2   6   3      577.12      620.11     17.95 o 
   3   6   3      821.48      820.72     26.07 o 
   4   6   3      356.41      322.14     14.91 o 
   5   6   3      239.05      227.16     13.20 o 
   6   6   3      495.30      482.51     19.85 o 
   7   6   3      150.17      119.31     14.89 o 
   8   6   3        3.25        0.23      2.98 o 
   9   6   3      245.41      248.64      5.66 o 
  10   6   3      208.66      217.95      6.64 o 
  11   6   3       50.16       51.79      3.32 o 
  12   6   3       10.35       18.55      3.13 o 
  13   6   3       17.06       16.21      1.70 o 
  14   6   3        6.81        4.87      1.65 o 
 -13   7   3        0.02        0.63      0.78 o 
 -12   7   3        1.77        1.91      1.21 o 
 -11   7   3        3.17        3.19      1.37 o 
 -10   7   3       59.24       51.24      3.38 o 
  -9   7   3       34.76       35.47      2.88 o 
  -8   7   3       61.63       60.24      3.64 o 
  -7   7   3       56.38       49.94      7.34 o 
  -6   7   3       96.71       97.83     10.35 o 
  -5   7   3       30.95       25.00      5.25 o 
  -4   7   3      570.34      601.06     22.27 o 
  -3   7   3     1445.11     1561.55     26.17 o 
  -2   7   3      154.00      142.90      6.03 o 
  -1   7   3        9.85        7.82      1.76 o 
   0   7   3     2291.80     2222.71     22.94 o 
   1   7   3       14.42       11.56      2.07 o 
   2   7   3      169.66      155.31     10.33 o 
   3   7   3     1478.36     1529.20     33.51 o 
   4   7   3      544.62      554.58     21.03 o 
   5   7   3       32.15       31.12      5.78 o 
   6   7   3       91.55       87.94      9.26 o 
   7   7   3       65.00       66.90     11.61 o 
   8   7   3       72.43       79.08      3.20 o 
   9   7   3       35.22       32.24      2.64 o 
  10   7   3       57.09       49.05      3.22 o 
  11   7   3        3.72        4.49      1.40 o 
  12   7   3        1.50        0.52      1.02 o 
  13   7   3        0.04        0.48      1.07 o 
 -13   8   3        0.15        1.16      0.92 o 
 -12   8   3        9.09        6.32      1.36 o 
 -11   8   3        9.15        7.26      1.52 o 
 -10   8   3        8.70        7.50      1.59 o 
  -9   8   3       19.56       19.94      2.26 o 
  -8   8   3       98.39       97.12      5.37 o 
  -7   8   3      144.23      137.42      6.95 o 
  -6   8   3       67.47       76.34      9.26 o 
  -5   8   3       14.36       18.35      4.46 o 
  -4   8   3       40.72       35.38      6.29 o 
  -3   8   3       47.75       69.93      8.17 o 
  -2   8   3      286.35      291.21      9.27 o 
  -1   8   3      378.28      392.22     10.70 o 
   0   8   3        5.40        8.80      1.90 o 
   1   8   3      344.62      367.66     13.14 o 
   2   8   3      307.38      313.06     15.81 o 
   3   8   3       56.70       76.39      8.28 o 
   4   8   3       33.72       23.86      5.18 o 
   5   8   3       12.01        9.90      3.61 o 
   6   8   3       57.06       64.73      8.26 o 
   7   8   3      144.05      154.52      5.16 o 
   8   8   3      102.25      100.30      6.29 o 
   9   8   3       19.59       19.73      2.24 o 
  10   8   3        7.75        4.79      1.68 o 
  11   8   3        8.45        6.64      1.78 o 
  12   8   3        9.22       10.35      1.43 o 
  13   8   3        0.09       -0.54      0.67 o 
 -12   9   3        0.39       -0.31      1.33 o 
 -11   9   3       20.91       21.06      2.12 o 
 -10   9   3        9.70        8.95      1.32 o 
  -9   9   3      157.69      152.14      8.81 o 
  -8   9   3      191.27      177.07      8.45 o 
  -7   9   3       10.21       14.57      1.84 o 
  -6   9   3      102.88      109.49      4.21 o 
  -5   9   3       66.97       53.66     18.48 o 
  -4   9   3      202.70      228.26     23.28 o 
  -3   9   3       82.45       83.52      9.49 o 
  -2   9   3      900.74     1004.52     18.38 o 
  -1   9   3       67.69       85.49      5.41 o 
   0   9   3       36.16       44.76      5.18 o 
   1   9   3       56.47       69.16      5.42 o 
   2   9   3      924.81     1015.00     29.86 o 
   3   9   3       88.07       88.21      9.42 o 
   4   9   3      194.07      223.81     15.11 o 
   5   9   3       67.34       53.50      7.65 o 
   6   9   3       81.56       91.30      3.28 o 
   7   9   3       12.99       15.33      2.60 o 
   8   9   3      183.23      170.91      8.21 o 
   9   9   3      152.93      150.91     11.11 o 
  10   9   3       10.33        8.33      1.54 o 
  11   9   3       20.49       23.18      2.09 o 
  12   9   3        0.57        0.85      0.88 o 
 -11  10   3       27.33       31.72      3.26 o 
 -10  10   3        6.79        8.35      1.73 o 
  -9  10   3        5.43        5.57      1.23 o 
  -8  10   3       84.90       82.96      5.78 o 
  -7  10   3        7.24        8.39      2.10 o 
  -6  10   3      406.38      412.86      8.56 o 
  -5  10   3        1.73       -1.55      2.39 o 
  -4  10   3       30.67       39.25      3.83 o 
  -3  10   3      156.39      160.31     20.39 o 
  -2  10   3      280.03      295.34     12.04 o 
  -1  10   3       54.47       43.72      4.89 o 
   0  10   3       57.92       54.99      6.09 o 
   1  10   3       56.93       50.38      7.42 o 
   2  10   3      305.90      307.76     14.06 o 
   3  10   3      148.40      146.48     10.01 o 
   4  10   3       24.68       30.84      5.61 o 
   5  10   3        3.95        4.61      1.34 o 
   6  10   3      418.72      409.24     10.00 o 
   7  10   3        7.09        7.41      1.32 o 
   8  10   3       85.01       87.84      5.82 o 
   9  10   3        5.85        5.84      1.54 o 
  10  10   3        7.95        7.15      1.40 o 
  11  10   3       26.85       27.86      1.96 o 
 -11  11   3        1.56        1.28      1.16 o 
 -10  11   3        5.91        6.02      1.80 o 
  -9  11   3        2.07        2.26      1.47 o 
  -8  11   3       59.21       62.05      2.85 o 
  -7  11   3       21.93       21.25      4.18 o 
  -6  11   3      133.64      125.59      4.99 o 
  -5  11   3       18.99       15.28      4.36 o 
  -4  11   3      195.09      189.34      7.63 o 
  -3  11   3       26.66       32.65      3.59 o 
  -2  11   3      137.99      143.72      4.91 o 
  -1  11   3       24.43       14.64      1.75 o 
   0  11   3       11.23       17.82      1.91 o 
   1  11   3       24.14       14.57      2.22 o 
   2  11   3      147.93      149.13      5.19 o 
   3  11   3       24.85       24.57      2.34 o 
   4  11   3      196.16      192.11      4.91 o 
   5  11   3       17.05       16.78      1.69 o 
   6  11   3      136.49      125.58      4.09 o 
   7  11   3       20.79       19.82      1.63 o 
   8  11   3       59.64       66.87      3.37 o 
   9  11   3        2.56        2.13      1.10 o 
  10  11   3        5.42        4.97      0.98 o 
  11  11   3        1.57        0.89      1.15 o 
 -10  12   3        3.40        2.83      0.93 o 
  -9  12   3        4.58        5.18      1.26 o 
  -8  12   3        3.37        5.89      1.40 o 
  -7  12   3       35.45       35.08      3.86 o 
  -6  12   3       33.35       27.84      2.61 o 
  -5  12   3      118.28      115.46      4.96 o 
  -4  12   3       58.94       47.74      3.32 o 
  -3  12   3      209.16      202.69      6.18 o 
  -2  12   3      109.22      105.77      3.64 o 
  -1  12   3      137.92      132.19      3.90 o 
   0  12   3       20.48       18.07      2.95 o 
   1  12   3      141.23      138.17      7.02 o 
   2  12   3       97.21       92.98      4.30 o 
   3  12   3      201.49      201.22      6.42 o 
   4  12   3       60.18       52.59      2.75 o 
   5  12   3      121.71      118.48      3.99 o 
   6  12   3       30.41       23.37      1.89 o 
   7  12   3       32.91       27.36      2.30 o 
   8  12   3        3.54        4.68      0.98 o 
   9  12   3        3.98        4.54      1.70 o 
  10  12   3        2.81        5.80      1.56 o 
  -9  13   3       21.68       22.35      1.91 o 
  -8  13   3       36.56       36.39      2.39 o 
  -7  13   3        2.06        2.83      1.83 o 
  -6  13   3       33.66       39.18      2.84 o 
  -5  13   3       39.05       45.94      3.16 o 
  -4  13   3       30.27       23.92      2.39 o 
  -3  13   3        6.72        5.99      1.56 o 
  -2  13   3       29.68       27.51      2.89 o 
  -1  13   3       29.71       30.18      2.06 o 
   0  13   3      627.71      604.86     18.91 o 
   1  13   3       25.57       26.71      3.73 o 
   2  13   3       32.39       28.90      3.79 o 
   3  13   3       10.52        9.62      1.37 o 
   4  13   3       27.74       21.18      2.10 o 
   5  13   3       37.99       46.39      2.52 o 
   6  13   3       33.15       42.75      2.30 o 
   7  13   3        1.80        1.55      0.98 o 
   8  13   3       38.26       38.17      2.30 o 
   9  13   3       22.97       23.72      2.48 o 
  -7  14   3        1.93        3.16      1.41 o 
  -6  14   3       21.90       21.61      2.85 o 
  -5  14   3       28.85       31.27      3.02 o 
  -4  14   3       12.15       12.25      1.80 o 
  -3  14   3       18.75       11.12      2.37 o 
  -2  14   3        4.58        5.55      1.09 o 
  -1  14   3       14.86       11.56      2.38 o 
   0  14   3        0.36        1.99      1.21 o 
   1  14   3       17.38       11.17      2.25 o 
   2  14   3        3.14        2.90      1.23 o 
   3  14   3       20.26       13.36      1.82 o 
   4  14   3       13.79       13.03      1.76 o 
   5  14   3       27.25       31.03      2.43 o 
   6  14   3       20.62       21.12      2.66 o 
   7  14   3        1.28        2.48      1.02 o 
  -5  15   3        2.43        3.64      1.29 o 
  -4  15   3        7.62        9.42      1.44 o 
  -3  15   3        4.63        4.52      1.16 o 
  -2  15   3        3.96        6.74      1.32 o 
  -1  15   3        5.12        7.29      1.26 o 
   0  15   3       13.65       10.84      2.20 o 
   1  15   3        5.17        4.87      1.20 o 
   2  15   3        3.66        6.15      1.05 o 
   3  15   3        5.04        5.09      1.02 o 
   4  15   3        7.25        8.52      1.39 o 
   5  15   3        2.72        2.70      1.74 o 
  -2  16   3        8.14       11.09      2.76 o 
  -1  16   3       12.40       17.36      1.61 o 
   0  16   3        5.03        1.48      0.67 o 
   1  16   3       13.51       18.91      1.28 o 
   2  16   3        7.66        9.45      1.19 o 
   0   0   4    14471.66    14077.76     68.72 o 
   1   0   4        0.07        1.68      0.84 o 
   2   0   4      990.95     1023.40     14.26 o 
   3   0   4       50.64       60.27      3.21 o 
   4   0   4       13.90        9.76      1.67 o 
   5   0   4     2209.94     2267.12     31.39 o 
   6   0   4     1197.03     1217.61     24.82 o 
   7   0   4       59.84       60.34     12.49 o 
   8   0   4       32.39       36.19      8.43 o 
   9   0   4        1.89        0.71      2.20 o 
  10   0   4      159.16      160.30      5.48 o 
  11   0   4        0.90        0.58      1.13 o 
  12   0   4       70.38       78.12      5.86 o 
  13   0   4       10.92        4.02      1.89 o 
  14   0   4        0.22        2.66      1.67 o 
 -14   1   4        3.42        2.14      1.58 o 
 -13   1   4        1.07       -0.85      1.81 o 
 -12   1   4        4.70        9.54      2.55 o 
 -11   1   4      107.17      110.63      4.50 o 
 -10   1   4      157.49      152.23      7.45 o 
  -9   1   4        8.71        5.69      3.90 o 
  -8   1   4      110.51       94.20     11.20 o 
  -7   1   4      491.61      493.43     20.80 o 
  -6   1   4     1115.13     1159.04     25.25 o 
  -5   1   4       65.05       59.78      4.21 o 
  -4   1   4     1576.50     1656.02     38.85 o 
  -3   1   4      244.30      252.77     16.78 o 
  -2   1   4     1318.07     1358.06     20.02 o 
  -1   1   4     3291.63     3276.66     17.51 o 
   0   1   4     6089.26     6120.89     51.89 o 
   1   1   4     3572.35     3496.84     49.68 o 
   2   1   4     1168.24     1220.03     11.17 o 
   3   1   4      268.54      277.57      7.56 o 
   4   1   4     1632.51     1709.03     22.96 o 
   5   1   4       54.21       51.90      5.07 o 
   6   1   4     1166.96     1248.19     51.84 o 
   7   1   4      509.68      491.63     26.82 o 
   8   1   4       92.51       87.14     12.43 o 
   9   1   4       12.28        5.99      3.67 o 
  10   1   4      167.28      165.56      5.12 o 
  11   1   4      105.67      101.99      6.61 o 
  12   1   4        4.63        5.34      2.05 o 
  13   1   4        1.08       -1.49      1.77 o 
  14   1   4        3.66        5.02      1.85 o 
 -14   2   4        0.75        3.64      1.77 o 
 -13   2   4        9.71        7.94      2.30 o 
 -12   2   4       39.61       46.95      4.69 o 
 -11   2   4       85.09       80.55      5.92 o 
 -10   2   4       28.61       20.28      2.14 o 
  -9   2   4       76.44       66.97      8.79 o 
  -8   2   4      384.86      360.56     18.12 o 
  -7   2   4       17.71       15.73      3.76 o 
  -6   2   4      763.79      835.66     29.05 o 
  -5   2   4       25.23       15.92      3.93 o 
  -4   2   4     1177.94     1192.45     18.74 o 
  -3   2   4     1175.99     1201.92     15.30 o 
  -2   2   4      465.50      457.22      7.64 o 
  -1   2   4      581.91      566.20     10.19 o 
   0   2   4     1635.65     1763.24     15.73 o 
   1   2   4      608.12      594.13      8.46 o 
   2   2   4      387.65      376.89      6.71 o 
   3   2   4     1266.49     1275.81     11.18 o 
   4   2   4     1269.24     1302.01     15.91 o 
   5   2   4       15.83       12.61      2.76 o 
   6   2   4      701.08      752.97     33.87 o 
   7   2   4       25.99       19.39      3.97 o 
   8   2   4      374.11      349.75     24.97 o 
   9   2   4       69.95       65.07     11.74 o 
  10   2   4       39.22       34.70      2.78 o 
  11   2   4       84.49       84.09      4.25 o 
  12   2   4       32.75       46.06      4.48 o 
  13   2   4       10.68       13.76      2.55 o 
  14   2   4        0.56        1.89      1.50 o 
 -14   3   4        4.43        2.59      1.53 o 
 -13   3   4        2.26        1.44      1.06 o 
 -12   3   4       16.09       16.64      1.70 o 
 -11   3   4       26.16       25.91      3.57 o 
 -10   3   4      347.14      350.39      9.16 o 
  -9   3   4        2.64        3.07      3.36 o 
  -8   3   4       35.67       35.31     12.74 o 
  -7   3   4       23.47       25.54      7.41 o 
  -6   3   4     2039.74     2197.37    142.60 o 
  -5   3   4       14.21       17.05      3.38 o 
  -4   3   4       69.83       77.11     23.63 o 
  -3   3   4      990.82     1062.58     19.61 o 
  -2   3   4       96.72       85.92      2.66 o 
  -1   3   4     1202.85     1282.33     12.63 o 
   0   3   4     1935.30     2062.66     16.57 o 
   1   3   4     1153.19     1227.91     13.23 o 
   2   3   4       59.25       64.35      3.64 o 
   3   3   4      965.60     1026.97     14.45 o 
   4   3   4       43.32       33.82      4.09 o 
   5   3   4       21.62       29.21      4.66 o 
   6   3   4     2137.76     2241.62     38.49 o 
   7   3   4       17.06       10.52      4.45 o 
   8   3   4       42.14       45.32      6.36 o 
   9   3   4        2.28       12.11      6.34 o 
  10   3   4      352.77      382.62      8.62 o 
  11   3   4       27.61       29.20      2.61 o 
  12   3   4       18.69       19.14      3.11 o 
  13   3   4        2.26        2.96      1.92 o 
  14   3   4        3.70        3.78      1.60 o 
 -14   4   4        0.92        0.02      1.19 o 
 -13   4   4       45.57       46.94      2.86 o 
 -12   4   4       12.43       12.25      1.51 o 
 -11   4   4       26.24       31.70      3.82 o 
 -10   4   4       70.21       86.35     19.47 o 
  -9   4   4        5.72       10.21      3.61 o 
  -8   4   4      112.18      107.37     15.24 o 
  -7   4   4       85.89      110.82      9.65 o 
  -6   4   4       21.38       24.29      7.41 o 
  -5   4   4     1909.71     2059.74     53.98 o 
  -4   4   4      773.70      869.17     33.18 o 
  -3   4   4       24.38       16.01      3.08 o 
  -2   4   4       39.13       45.28      2.54 o 
  -1   4   4     4515.98     4655.95     30.46 o 
   0   4   4     1355.14     1319.94     16.43 o 
   1   4   4     4379.92     4506.42     54.96 o 
   2   4   4       43.73       45.21      3.84 o 
   3   4   4       31.45       19.45      2.87 o 
   4   4   4      758.34      871.28     14.80 o 
   5   4   4     1828.83     1871.63     27.44 o 
   6   4   4       26.37       23.88      4.78 o 
   7   4   4       81.83       88.98      8.61 o 
   8   4   4      109.42      102.72     12.49 o 
   9   4   4        6.04        3.91      4.69 o 
  10   4   4       74.40       79.52      4.09 o 
  11   4   4       30.04       32.48      2.70 o 
  12   4   4       13.33       13.78      1.91 o 
  13   4   4       45.11       51.83      4.24 o 
  14   4   4        1.06        2.74      1.43 o 
 -14   5   4       17.32       16.90      1.77 o 
 -13   5   4        5.61       10.03      1.58 o 
 -12   5   4       13.42       14.23      1.93 o 
 -11   5   4        2.00        2.37      2.81 o 
 -10   5   4       17.41        9.23     12.58 o 
  -9   5   4      186.38      158.10      7.28 o 
  -8   5   4        9.91        9.47      5.67 o 
  -7   5   4      188.22      173.43     12.45 o 
  -6   5   4      145.79      158.76     11.58 o 
  -5   5   4      548.35      553.70     29.51 o 
  -4   5   4        4.53        5.96      4.05 o 
  -3   5   4     1845.11     1771.31     31.05 o 
  -2   5   4     1379.41     1487.74     21.96 o 
  -1   5   4      185.98      206.15      6.07 o 
   0   5   4        2.41        4.69      1.82 o 
   1   5   4      228.40      234.24      7.75 o 
   2   5   4     1427.01     1496.83     18.56 o 
   3   5   4     1994.63     1998.63     26.69 o 
   4   5   4        4.01        5.56      5.53 o 
   5   5   4      495.89      515.96     18.86 o 
   6   5   4      132.99      165.96     11.31 o 
   7   5   4      204.33      181.52     12.67 o 
   8   5   4       15.12       12.59      4.12 o 
   9   5   4      196.98      184.66     13.43 o 
  10   5   4       13.52       10.69      2.00 o 
  11   5   4        2.09        3.54      1.45 o 
  12   5   4       12.63       13.67      1.84 o 
  13   5   4        4.03        7.80      2.08 o 
  14   5   4       17.36       20.52      2.31 o 
 -13   6   4        6.19        4.28      2.51 o 
 -12   6   4       32.50       30.43      2.49 o 
 -11   6   4        1.46        2.57      1.99 o 
 -10   6   4       61.92       49.49      4.72 o 
  -9   6   4      167.31      160.34      7.48 o 
  -8   6   4      194.92      170.23     13.32 o 
  -7   6   4      326.35      328.55     18.00 o 
  -6   6   4      291.00      263.22     15.57 o 
  -5   6   4       97.26       91.31      8.85 o 
  -4   6   4      152.45      141.08     10.62 o 
  -3   6   4       31.46       36.41      4.25 o 
  -2   6   4      348.91      390.80     10.14 o 
  -1   6   4      765.67      652.83     11.46 o 
   0   6   4     3239.62     3390.33     30.79 o 
   1   6   4      787.77      679.59     13.88 o 
   2   6   4      429.96      453.81     16.81 o 
   3   6   4       32.03       36.09      5.47 o 
   4   6   4      123.81      119.67     11.41 o 
   5   6   4      109.53      113.73     20.77 o 
   6   6   4      291.23      261.28     14.86 o 
   7   6   4      306.38      287.59     23.11 o 
   8   6   4      199.92      179.46     18.60 o 
   9   6   4      169.91      161.51      5.68 o 
  10   6   4       56.82       47.26      3.25 o 
  11   6   4        1.04        2.50      1.16 o 
  12   6   4       32.21       32.44      3.23 o 
  13   6   4        6.91        7.38      1.78 o 
 -13   7   4       10.62       12.31      1.47 o 
 -12   7   4        5.12        4.18      2.34 o 
 -11   7   4        7.01        8.88      1.65 o 
 -10   7   4       13.89       12.62      1.91 o 
  -9   7   4       32.61       31.37      4.35 o 
  -8   7   4      108.81      100.50      6.51 o 
  -7   7   4      586.09      611.09     25.27 o 
  -6   7   4      152.29      149.33     12.36 o 
  -5   7   4       11.22       15.44      4.72 o 
  -4   7   4       33.93       30.59      5.55 o 
  -3   7   4       83.18       92.42      7.68 o 
  -2   7   4       39.90       38.08      3.82 o 
  -1   7   4      528.47      517.75     13.36 o 
   0   7   4      145.59      191.05      7.99 o 
   1   7   4      508.12      524.49     13.24 o 
   2   7   4       46.87       48.82      6.25 o 
   3   7   4       88.77       93.90      8.86 o 
   4   7   4       28.41       23.79      4.78 o 
   5   7   4       14.46       20.83      4.92 o 
   6   7   4      152.01      171.24     12.65 o 
   7   7   4      607.40      583.78     33.95 o 
   8   7   4      110.50      101.44      6.06 o 
   9   7   4       31.49       29.63      3.51 o 
  10   7   4       15.90       16.53      2.07 o 
  11   7   4        6.93        7.25      1.54 o 
  12   7   4        3.87        3.63      1.13 o 
  13   7   4       12.73       16.89      2.16 o 
 -12   8   4        9.16       14.48      1.75 o 
 -11   8   4       32.64       34.22      2.62 o 
 -10   8   4        0.72        0.50      1.28 o 
  -9   8   4       30.74       33.95      5.38 o 
  -8   8   4        0.35        1.04      2.17 o 
  -7   8   4      103.77       89.33      3.91 o 
  -6   8   4       11.97        7.39      3.43 o 
  -5   8   4       25.65       26.46      5.99 o 
  -4   8   4        8.76        9.02      3.87 o 
  -3   8   4      118.41      111.26     10.32 o 
  -2   8   4       60.01       62.52      5.26 o 
  -1   8   4      175.50      197.07      8.88 o 
   0   8   4       11.66       37.24      3.99 o 
   1   8   4      166.59      174.42      9.28 o 
   2   8   4       63.52       64.91      7.55 o 
   3   8   4      105.49       97.87      9.51 o 
   4   8   4        9.66       10.90      4.84 o 
   5   8   4       31.39       36.36      6.49 o 
   6   8   4       10.29       16.91      4.68 o 
   7   8   4       94.68       83.11      4.09 o 
   8   8   4        0.47        1.91      1.51 o 
   9   8   4       29.05       25.42      2.50 o 
  10   8   4        0.62       -0.18      1.18 o 
  11   8   4       34.33       39.43      2.73 o 
  12   8   4        8.62        8.23      1.27 o 
 -12   9   4        0.80        2.21      1.03 o 
 -11   9   4        5.87        7.52      1.48 o 
 -10   9   4       13.50       13.89      1.92 o 
  -9   9   4       28.43       26.56      2.52 o 
  -8   9   4       57.92       65.63      3.75 o 
  -7   9   4      110.78      106.39      4.26 o 
  -6   9   4      164.24      176.13      5.31 o 
  -5   9   4      198.17      190.47     14.43 o 
  -4   9   4      208.04      174.28     13.70 o 
  -3   9   4      157.46      156.57     17.98 o 
  -2   9   4        3.15        6.27      3.10 o 
  -1   9   4       13.89        9.88      2.49 o 
   0   9   4        1.62        8.07      2.49 o 
   1   9   4        8.88        5.71      2.09 o 
   2   9   4        1.31       -1.48      2.31 o 
   3   9   4      178.15      171.18     13.05 o 
   4   9   4      216.49      180.70     13.61 o 
   5   9   4      169.82      168.90     13.58 o 
   6   9   4      167.19      180.97      4.62 o 
   7   9   4      115.81      106.65      4.48 o 
   8   9   4       53.63       61.51      3.62 o 
   9   9   4       28.54       26.66      2.48 o 
  10   9   4       10.58       10.18      2.04 o 
  11   9   4        8.42        9.67      1.45 o 
  12   9   4        0.95        0.85      0.80 o 
 -11  10   4        7.06        3.61      1.64 o 
 -10  10   4        8.42        5.67      1.11 o 
  -9  10   4      114.59      120.41      5.74 o 
  -8  10   4       48.98       34.64      2.81 o 
  -7  10   4      229.82      225.61      6.70 o 
  -6  10   4      116.85      128.32      6.11 o 
  -5  10   4       20.39       21.96      2.66 o 
  -4  10   4        2.55        0.66      1.33 o 
  -3  10   4       58.83       58.30      8.32 o 
  -2  10   4       23.47       32.33      4.59 o 
  -1  10   4      775.99      738.22     19.22 o 
   0  10   4      129.53       98.66      8.15 o 
   1  10   4      832.07      780.53     32.95 o 
   2  10   4       25.33       16.88      4.42 o 
   3  10   4       57.04       55.26      7.79 o 
   4  10   4        2.41        1.47      0.98 o 
   5  10   4       20.99       22.57      2.17 o 
   6  10   4      107.35      113.86      3.78 o 
   7  10   4      219.28      217.20      5.27 o 
   8  10   4       51.32       41.60      3.00 o 
   9  10   4      122.86      134.87      4.95 o 
  10  10   4        7.10        5.50      1.27 o 
  11  10   4        5.36        2.67      0.93 o 
 -10  11   4        3.24        4.85      1.19 o 
  -9  11   4       15.30       18.61      2.14 o 
  -8  11   4        1.09        1.46      0.95 o 
  -7  11   4       36.17       27.71      3.32 o 
  -6  11   4       85.05       79.77      5.90 o 
  -5  11   4       60.78       64.39      5.30 o 
  -4  11   4      152.95      159.24      5.11 o 
  -3  11   4      181.25      151.85      6.46 o 
  -2  11   4      407.40      396.76      7.92 o 
  -1  11   4      152.79      144.88      4.84 o 
   0  11   4      348.61      344.39      7.56 o 
   1  11   4      136.12      128.08      4.89 o 
   2  11   4      403.50      404.06      8.60 o 
   3  11   4      182.35      154.62      5.40 o 
   4  11   4      151.65      170.76      4.66 o 
   5  11   4       64.85       70.45      3.15 o 
   6  11   4       81.37       76.57      3.25 o 
   7  11   4       34.46       33.53      2.62 o 
   8  11   4        1.07        0.87      1.51 o 
   9  11   4       15.84       17.94      1.91 o 
  10  11   4        3.60        3.84      1.05 o 
  -9  12   4       10.97       10.61      1.43 o 
  -8  12   4        4.64        4.18      1.22 o 
  -7  12   4       67.22       73.48      5.33 o 
  -6  12   4       40.89       51.41      3.33 o 
  -5  12   4        6.15        3.82      1.47 o 
  -4  12   4        6.81        5.10      1.41 o 
  -3  12   4       68.51       77.91      4.69 o 
  -2  12   4       36.65       37.98      5.05 o 
  -1  12   4      160.17      149.34      4.16 o 
   0  12   4       89.16      117.17      6.55 o 
   1  12   4      169.77      156.70      5.48 o 
   2  12   4       28.78       30.10      4.26 o 
   3  12   4       60.31       70.21      3.18 o 
   4  12   4        6.90        7.18      1.20 o 
   5  12   4        6.11        2.59      1.03 o 
   6  12   4       42.27       47.83      2.53 o 
   7  12   4       60.12       67.33      3.39 o 
   8  12   4        3.53        4.97      1.07 o 
   9  12   4       12.97       13.14      1.47 o 
  -8  13   4        0.99        1.23      0.96 o 
  -7  13   4        2.43        0.62      1.09 o 
  -6  13   4       36.07       40.46      2.82 o 
  -5  13   4       89.08       91.41      4.21 o 
  -4  13   4       30.09       28.65      2.58 o 
  -3  13   4        0.39        1.34      0.92 o 
  -2  13   4       42.80       42.50      5.04 o 
  -1  13   4       32.18       36.97      2.97 o 
   0  13   4       56.34       59.36      3.53 o 
   1  13   4       34.04       39.26      4.32 o 
   2  13   4       37.51       35.66      4.09 o 
   3  13   4        1.25        1.15      1.26 o 
   4  13   4       33.30       33.07      2.16 o 
   5  13   4       86.94       90.50      3.32 o 
   6  13   4       33.28       35.46      2.07 o 
   7  13   4        2.03        3.57      0.95 o 
   8  13   4        0.69        0.64      0.75 o 
  -7  14   4       29.35       29.40      2.00 o 
  -6  14   4        9.24       13.01      2.31 o 
  -5  14   4       10.75       13.06      1.74 o 
  -4  14   4        8.16        9.62      1.61 o 
  -3  14   4        0.08        0.43      0.87 o 
  -2  14   4        8.87        7.06      1.37 o 
  -1  14   4       32.84       35.37      3.56 o 
   0  14   4        4.81        6.18      1.94 o 
   1  14   4       30.99       35.20      3.13 o 
   2  14   4        7.93        5.71      1.42 o 
   3  14   4        0.29        0.65      1.12 o 
   4  14   4        8.14       11.23      1.68 o 
   5  14   4        9.41       14.86      3.72 o 
   6  14   4        8.89       11.61      2.22 o 
   7  14   4       30.54       27.60      2.62 o 
  -5  15   4       11.48        9.91      1.82 o 
  -4  15   4        0.09        1.75      1.00 o 
  -3  15   4        3.84        1.54      0.97 o 
  -2  15   4       12.01       13.34      1.25 o 
  -1  15   4        0.49        0.15      0.98 o 
   0  15   4       24.93       22.27      2.69 o 
   1  15   4        0.56        1.71      1.35 o 
   2  15   4       10.99       11.45      2.98 o 
   3  15   4        3.70        4.77      1.68 o 
   4  15   4        0.23        1.69      0.99 o 
   5  15   4       12.03       13.77      2.10 o 
  -1  16   4        4.83        4.84      0.86 o 
   0  16   4        0.46       -0.36      0.72 o 
   1  16   4        4.76        3.88      0.74 o 
   1   0   5     2378.40     2405.97     27.75 o 
   2   0   5      998.84      982.56     11.51 o 
   3   0   5      258.83      249.44      7.95 o 
   4   0   5      252.07      266.25      8.09 o 
   5   0   5     2364.41     2344.47     33.57 o 
   6   0   5       57.66       49.10      5.31 o 
   7   0   5       97.23       99.66      8.34 o 
   8   0   5       51.58       39.24      8.40 o 
   9   0   5      111.66      113.98     15.10 o 
  10   0   5       17.28       13.83      3.52 o 
  11   0   5      106.37      109.86      4.75 o 
  12   0   5       26.28       26.54      3.63 o 
  13   0   5       19.69       17.20      2.97 o 
  14   0   5        0.40       -0.87      1.52 o 
 -14   1   5        1.09       -1.59      1.59 o 
 -13   1   5        1.34        0.59      1.70 o 
 -12   1   5      111.67      109.07      4.63 o 
 -11   1   5       15.41       17.53      2.12 o 
 -10   1   5      126.94      122.06      5.21 o 
  -9   1   5      151.46      117.78     11.07 o 
  -8   1   5      169.08      176.17     17.79 o 
  -7   1   5       18.50       15.60      5.39 o 
  -6   1   5      853.58      916.69     33.64 o 
  -5   1   5        6.05        8.38      3.42 o 
  -4   1   5      101.61       78.60      4.96 o 
  -3   1   5       34.01       38.29      2.50 o 
  -2   1   5     2597.93     2487.59     21.97 o 
  -1   1   5       37.80       30.74      1.88 o 
   0   1   5      418.04      418.47     10.64 o 
   1   1   5       69.17       75.05      4.67 o 
   2   1   5     2517.21     2431.00     16.64 o 
   3   1   5       41.72       43.89      3.94 o 
   4   1   5       81.46       88.07      5.17 o 
   5   1   5        1.32        4.59      2.40 o 
   6   1   5      886.21      951.71     23.87 o 
   7   1   5       19.59       11.73      4.68 o 
   8   1   5      162.17      163.62     17.19 o 
   9   1   5      167.24      155.33     17.70 o 
  10   1   5      127.09      111.35      4.01 o 
  11   1   5       18.65       25.18      3.64 o 
  12   1   5      107.19       93.64      6.33 o 
  13   1   5        1.87        0.16      1.57 o 
  14   1   5        1.42        2.73      1.62 o 
 -14   2   5        1.04        0.74      1.32 o 
 -13   2   5        9.24       10.46      1.79 o 
 -12   2   5       14.98       12.99      1.87 o 
 -11   2   5        7.41        3.62      1.09 o 
 -10   2   5       35.96       33.75      2.70 o 
  -9   2   5      238.62      224.67     15.31 o 
  -8   2   5       24.31       26.47      7.73 o 
  -7   2   5      223.40      228.40     13.73 o 
  -6   2   5      394.94      397.60     16.68 o 
  -5   2   5      195.16      170.40     10.07 o 
  -4   2   5      185.21      182.90     14.48 o 
  -3   2   5     2121.43     2088.09     30.15 o 
  -2   2   5      429.37      475.73      8.71 o 
  -1   2   5     1217.48     1221.01     15.97 o 
   0   2   5     2231.23     2316.90     23.08 o 
   1   2   5     1172.63     1134.88     13.50 o 
   2   2   5      345.45      355.35     11.79 o 
   3   2   5     2089.39     2063.26     17.32 o 
   4   2   5      176.37      183.25      8.29 o 
   5   2   5      186.13      171.68      7.78 o 
   6   2   5      402.67      416.18     22.52 o 
   7   2   5      188.90      184.34     11.77 o 
   8   2   5       18.01       20.47      6.68 o 
   9   2   5      241.83      243.54     22.29 o 
  10   2   5       42.22       42.30      2.41 o 
  11   2   5        8.86        9.89      2.43 o 
  12   2   5       16.45       18.90      3.17 o 
  13   2   5        8.72       13.17      2.68 o 
  14   2   5        0.96        0.76      1.41 o 
 -14   3   5       10.88        6.30      1.84 o 
 -13   3   5        9.65        9.31      1.53 o 
 -12   3   5       24.05       16.11      1.94 o 
 -11   3   5        8.13        6.23      1.62 o 
 -10   3   5       64.03       62.56      3.58 o 
  -9   3   5      124.68       93.76     10.21 o 
  -8   3   5        9.21       13.60      4.51 o 
  -7   3   5      654.30      604.21     22.57 o 
  -6   3   5      431.91      463.85     27.47 o 
  -5   3   5       37.47       84.11     10.97 o 
  -4   3   5       98.49       94.60     10.94 o 
  -3   3   5      909.79      948.64     21.86 o 
  -2   3   5       63.30       55.48      2.75 o 
  -1   3   5     2906.03     2880.73     23.05 o 
   0   3   5     2026.59     1952.17     19.34 o 
   1   3   5     3116.49     3115.81     22.65 o 
   2   3   5       58.23       54.45      3.83 o 
   3   3   5      991.04     1043.30     23.79 o 
   4   3   5      112.58      129.69      5.74 o 
   5   3   5       44.51       49.02      4.50 o 
   6   3   5      408.29      443.60     17.64 o 
   7   3   5      689.21      649.79     22.69 o 
   8   3   5        8.46        3.69      2.95 o 
   9   3   5      129.00      109.89     15.26 o 
  10   3   5       58.61       68.90      3.76 o 
  11   3   5       11.81       11.61      1.86 o 
  12   3   5       23.39       19.31      3.08 o 
  13   3   5        7.59        7.27      2.27 o 
  14   3   5       10.37        8.29      2.58 o 
 -14   4   5       24.44       28.47      4.45 o 
 -13   4   5       12.33       11.50      1.61 o 
 -12   4   5       27.86       23.93      1.91 o 
 -11   4   5       56.21       55.30      3.28 o 
 -10   4   5       74.53       73.85      3.64 o 
  -9   4   5      199.29      210.37      7.83 o 
  -8   4   5      135.88      158.82     13.65 o 
  -7   4   5      498.41      515.75     31.78 o 
  -6   4   5      869.00      889.69     39.34 o 
  -5   4   5      455.91      427.92     25.86 o 
  -4   4   5       21.47       21.70      6.17 o 
  -3   4   5      850.26      807.87     19.42 o 
  -2   4   5      408.92      422.81      9.53 o 
  -1   4   5      645.47      638.58     24.04 o 
   0   4   5       27.56       37.43      2.97 o 
   1   4   5      683.78      713.38     15.11 o 
   2   4   5      447.29      471.67     12.54 o 
   3   4   5      830.06      804.64     16.81 o 
   4   4   5       10.58       21.18      3.18 o 
   5   4   5      470.84      462.56     18.33 o 
   6   4   5      876.56      838.76     27.34 o 
   7   4   5      465.04      435.68     19.13 o 
   8   4   5      136.62      144.58     11.56 o 
   9   4   5      196.39      187.65      8.64 o 
  10   4   5       79.83       73.56      3.89 o 
  11   4   5       63.91       70.19      3.85 o 
  12   4   5       26.66       29.98      3.71 o 
  13   4   5       13.16       11.01      2.32 o 
  14   4   5       24.80       29.14      2.75 o 
 -14   5   5        4.05        3.79      1.06 o 
 -13   5   5        7.07        7.60      1.39 o 
 -12   5   5       36.17       39.16      2.27 o 
 -11   5   5       18.90       21.88      3.24 o 
 -10   5   5       26.63       24.37      2.31 o 
  -9   5   5        5.71        5.05      1.40 o 
  -8   5   5      206.54      196.55     14.14 o 
  -7   5   5      165.25      162.78     12.64 o 
  -6   5   5      213.61      195.14     19.49 o 
  -5   5   5      160.04      153.91     16.38 o 
  -4   5   5     1535.33     1493.36     47.71 o 
  -3   5   5      184.39      176.52     10.03 o 
  -2   5   5     1267.19     1306.75     21.17 o 
  -1   5   5       93.68      103.87      5.56 o 
   0   5   5      680.26      674.09     13.53 o 
   1   5   5       83.27       93.46      6.15 o 
   2   5   5     1349.50     1400.64     23.06 o 
   3   5   5      188.37      172.08      8.41 o 
   4   5   5     1561.12     1601.57     25.58 o 
   5   5   5      143.95      126.58      9.72 o 
   6   5   5      204.05      194.53     18.10 o 
   7   5   5      168.81      165.39     17.50 o 
   8   5   5      187.92      189.77     18.84 o 
   9   5   5        5.60        4.11      1.30 o 
  10   5   5       21.88       21.40      2.30 o 
  11   5   5       19.76       19.65      2.19 o 
  12   5   5       36.61       43.42      2.88 o 
  13   5   5        7.55        7.26      2.00 o 
  14   5   5        3.04        5.19      1.49 o 
 -13   6   5        6.46        5.87      1.26 o 
 -12   6   5       35.78       35.10      2.12 o 
 -11   6   5        6.34        8.04      1.55 o 
 -10   6   5        4.22        3.55      1.98 o 
  -9   6   5      124.30      110.91      4.61 o 
  -8   6   5       13.26       11.71      1.59 o 
  -7   6   5      320.56      304.25     17.75 o 
  -6   6   5       35.58       30.35      7.70 o 
  -5   6   5       33.23       35.62      6.96 o 
  -4   6   5       34.27       28.04      7.66 o 
  -3   6   5       43.19       44.82      5.85 o 
  -2   6   5      100.64       99.74      8.26 o 
  -1   6   5     1179.86     1295.51     32.20 o 
   0   6   5       16.56       19.31      3.27 o 
   1   6   5     1239.00     1373.79     24.31 o 
   2   6   5       86.92       86.49      7.99 o 
   3   6   5       69.18       69.76      7.45 o 
   4   6   5       39.49       41.85      5.84 o 
   5   6   5       22.96       29.63      5.22 o 
   6   6   5       31.88       32.38     11.84 o 
   7   6   5      324.15      283.11     23.46 o 
   8   6   5       12.37       12.03      2.50 o 
   9   6   5      139.97      137.37      5.23 o 
  10   6   5        5.20        7.11      1.53 o 
  11   6   5        4.96        5.01      1.33 o 
  12   6   5       37.48       42.96      2.75 o 
  13   6   5        6.46       10.50      1.96 o 
 -13   7   5       14.30       11.65      1.61 o 
 -12   7   5       17.44       23.22      1.99 o 
 -11   7   5       12.27       11.96      1.83 o 
 -10   7   5       24.72       26.43      2.66 o 
  -9   7   5       14.36       17.01      2.94 o 
  -8   7   5       12.27       16.25      1.83 o 
  -7   7   5       60.63       48.77      7.70 o 
  -6   7   5       42.93       36.51      6.81 o 
  -5   7   5      232.79      218.50     14.71 o 
  -4   7   5      252.34      267.07     15.89 o 
  -3   7   5       96.68       99.47      7.36 o 
  -2   7   5      557.18      612.64     15.14 o 
  -1   7   5      209.35      178.49      8.11 o 
   0   7   5       88.80       67.86      4.95 o 
   1   7   5      237.03      223.49     11.79 o 
   2   7   5      498.84      553.79     20.62 o 
   3   7   5      122.31      120.28      9.99 o 
   4   7   5      280.45      290.31     15.98 o 
   5   7   5      218.45      210.04     25.05 o 
   6   7   5       32.38       33.23      5.88 o 
   7   7   5       62.67       53.82      4.27 o 
   8   7   5        8.40        6.52      1.46 o 
   9   7   5       12.97       16.28      2.06 o 
  10   7   5       25.11       31.41      2.63 o 
  11   7   5       15.46       15.54      1.91 o 
  12   7   5       19.88       31.28      2.25 o 
  13   7   5       13.67       11.44      1.88 o 
 -12   8   5       15.56       22.09      1.77 o 
 -11   8   5       13.09       11.43      2.93 o 
 -10   8   5       50.97       49.02      3.20 o 
  -9   8   5        9.76        7.39      2.06 o 
  -8   8   5       18.02       18.21      1.63 o 
  -7   8   5       76.53       78.80      4.66 o 
  -6   8   5      273.13      295.48     18.17 o 
  -5   8   5        1.66       -0.41      3.44 o 
  -4   8   5       26.59       26.80      6.12 o 
  -3   8   5       53.06       42.68      7.01 o 
  -2   8   5      403.03      366.47     12.51 o 
  -1   8   5       18.56       18.19      3.12 o 
   0   8   5       17.84       14.31      2.79 o 
   1   8   5       26.99       17.65      3.30 o 
   2   8   5      407.22      377.27     18.08 o 
   3   8   5       61.42       52.89     13.78 o 
   4   8   5       18.39       25.60     11.08 o 
   5   8   5        0.91        1.30      3.16 o 
   6   8   5      276.09      281.17     12.83 o 
   7   8   5       73.45       78.25      5.74 o 
   8   8   5       12.63       11.47      1.75 o 
   9   8   5        9.85        8.13      1.70 o 
  10   8   5       58.31       55.58      3.27 o 
  11   8   5       13.45       12.01      1.65 o 
  12   8   5       14.33       21.46      1.81 o 
 -12   9   5       37.03       44.11      1.79 o 
 -11   9   5        7.40        9.83      1.98 o 
 -10   9   5       10.84       10.54      2.18 o 
  -9   9   5       29.33       34.69      2.73 o 
  -8   9   5       91.75       83.78      4.15 o 
  -7   9   5       56.18       57.45      3.11 o 
  -6   9   5       23.18       28.21      1.97 o 
  -5   9   5        4.94        9.17      1.39 o 
  -4   9   5      254.24      232.76     16.04 o 
  -3   9   5       46.94       51.27      7.81 o 
  -2   9   5      150.92      163.60      8.91 o 
  -1   9   5      202.68      205.29      9.95 o 
   0   9   5      246.08      220.75     10.23 o 
   1   9   5      218.68      199.42     29.11 o 
   2   9   5      167.36      166.97     12.62 o 
   3   9   5       41.07       39.90      6.63 o 
   4   9   5      254.39      276.91     16.95 o 
   5   9   5        3.42        8.76      1.51 o 
   6   9   5       17.84       20.37      1.75 o 
   7   9   5       57.12       56.89      5.01 o 
   8   9   5       90.16       84.14      4.15 o 
   9   9   5       33.26       44.05      3.02 o 
  10   9   5       12.97       14.66      2.57 o 
  11   9   5        8.10       10.50      1.49 o 
  12   9   5       37.49       45.66      2.14 o 
 -11  10   5        5.66        6.09      1.13 o 
 -10  10   5        4.63        4.51      1.49 o 
  -9  10   5       35.99       36.44      2.66 o 
  -8  10   5       92.68       95.32      7.42 o 
  -7  10   5       94.21      105.49      6.23 o 
  -6  10   5        5.56        5.29      1.37 o 
  -5  10   5       89.02       90.12      5.32 o 
  -4  10   5      106.84       85.40      3.85 o 
  -3  10   5        1.56        1.86      2.07 o 
  -2  10   5       80.49       81.36      7.73 o 
  -1  10   5      113.68      121.49      8.03 o 
   0  10   5        5.29        0.85      2.55 o 
   1  10   5      114.67      129.76     11.71 o 
   2  10   5       70.21       80.34      4.97 o 
   3  10   5        1.02       -1.04      1.46 o 
   4  10   5      113.59      102.00      3.55 o 
   5  10   5       79.04       78.86      3.15 o 
   6  10   5        5.73        5.88      1.20 o 
   7  10   5       92.69       92.62      6.20 o 
   8  10   5       93.43      103.43      4.49 o 
   9  10   5       38.91       47.94      3.58 o 
  10  10   5        5.75        7.69      1.76 o 
  11  10   5        5.42        4.70      0.96 o 
 -10  11   5        7.54        8.61      1.27 o 
  -9  11   5       14.07       12.04      1.30 o 
  -8  11   5        5.11        6.29      1.68 o 
  -7  11   5       51.68       50.87      4.21 o 
  -6  11   5        8.98       11.26      1.70 o 
  -5  11   5      105.22      111.98      4.65 o 
  -4  11   5      252.32      255.46      8.88 o 
  -3  11   5       24.21       20.47      2.79 o 
  -2  11   5       84.35       83.79      5.39 o 
  -1  11   5      125.19      136.57      4.75 o 
   0  11   5        1.25        2.36      1.10 o 
   1  11   5      126.99      134.38      6.98 o 
   2  11   5       69.64       61.49      4.67 o 
   3  11   5       17.92       22.16      1.83 o 
   4  11   5      264.16      285.97      5.99 o 
   5  11   5      106.24      110.61      3.86 o 
   6  11   5       13.57       18.47      1.73 o 
   7  11   5       46.80       41.96      2.91 o 
   8  11   5        5.00        3.98      1.79 o 
   9  11   5       12.02       13.19      1.58 o 
  10  11   5        7.05        6.22      1.05 o 
  -9  12   5        1.95        3.72      1.43 o 
  -8  12   5       41.80       36.46      2.48 o 
  -7  12   5        2.08        3.53      1.24 o 
  -6  12   5        4.56        4.09      1.76 o 
  -5  12   5       29.11       25.19      2.29 o 
  -4  12   5       80.93       80.16      3.94 o 
  -3  12   5       67.29       72.05      6.46 o 
  -2  12   5      173.86      178.32      5.82 o 
  -1  12   5       41.90       44.22      4.34 o 
   0  12   5      171.91      149.32      5.54 o 
   1  12   5       35.89       30.19      2.73 o 
   2  12   5      173.40      177.01      6.12 o 
   3  12   5       79.32       79.96      3.36 o 
   4  12   5       77.99       78.71      3.28 o 
   5  12   5       30.68       24.97      1.98 o 
   6  12   5        5.71        7.13      1.27 o 
   7  12   5        2.30        3.45      0.95 o 
   8  12   5       39.41       35.62      2.38 o 
   9  12   5        1.84        3.61      0.98 o 
  -8  13   5        3.36        3.02      1.97 o 
  -7  13   5       17.88       14.88      1.73 o 
  -6  13   5        8.94        6.32      2.15 o 
  -5  13   5       20.25       22.34      2.29 o 
  -4  13   5        5.33        4.91      1.07 o 
  -3  13   5       14.90       14.54      1.57 o 
  -2  13   5       60.74       60.47      2.80 o 
  -1  13   5       33.59       35.36      3.81 o 
   0  13   5       26.11       25.94      3.45 o 
   1  13   5       30.47       31.85      2.70 o 
   2  13   5       61.63       61.80      3.56 o 
   3  13   5       15.72       16.31      1.76 o 
   4  13   5        5.58        3.14      1.01 o 
   5  13   5       18.92       20.30      1.69 o 
   6  13   5        7.96        8.37      3.43 o 
   7  13   5       17.15       13.27      1.49 o 
   8  13   5        4.12        5.20      1.01 o 
  -7  14   5        1.03        1.98      0.84 o 
  -6  14   5       28.19       32.49      2.13 o 
  -5  14   5        0.08        1.37      1.00 o 
  -4  14   5       11.67       10.73      1.19 o 
  -3  14   5       14.63       16.11      1.50 o 
  -2  14   5        7.60        8.52      1.19 o 
  -1  14   5        3.49       -1.14      1.14 o 
   0  14   5       45.68       44.17      4.00 o 
   1  14   5        3.53        0.82      1.07 o 
   2  14   5        9.13       11.23      1.60 o 
   3  14   5       15.06       21.86      2.03 o 
   4  14   5        9.23       12.17      2.20 o 
   5  14   5        0.07       -0.86      1.31 o 
   6  14   5       27.24       33.03      2.82 o 
   7  14   5        1.32        0.26      0.91 o 
  -4  15   5       35.38       36.44      2.08 o 
  -3  15   5        1.75        2.64      0.75 o 
  -2  15   5        6.15        5.59      1.10 o 
  -1  15   5        7.58       10.16      1.38 o 
   0  15   5        1.12       -0.24      0.71 o 
   1  15   5        6.30        9.17      1.31 o 
   2  15   5        5.10        7.32      1.60 o 
   3  15   5        1.48        1.78      0.94 o 
   4  15   5       35.99       39.57      2.14 o 
   0   0   6     6425.51     6637.48     93.00 o 
   1   0   6     5653.22     6126.12     42.10 o 
   2   0   6     1663.69     1839.01     16.48 o 
   3   0   6       17.11       34.75      3.19 o 
   4   0   6      126.58      146.80     12.30 o 
   5   0   6       57.15       73.61      6.48 o 
   6   0   6      311.75      303.75     17.55 o 
   7   0   6      722.77      679.66     32.20 o 
   8   0   6      204.51      214.29     19.50 o 
   9   0   6      108.86      110.41     14.95 o 
  10   0   6       16.11       16.68      2.03 o 
  11   0   6       12.54       20.86      4.35 o 
  12   0   6       12.60       12.09      2.67 o 
  13   0   6       17.72       19.31      2.95 o 
  14   0   6       15.91       19.68      2.60 o 
 -14   1   6       18.40       21.93      2.75 o 
 -13   1   6       10.08        8.60      2.17 o 
 -12   1   6       65.61       81.05      3.95 o 
 -11   1   6       10.86       12.13      1.92 o 
 -10   1   6      324.81      330.72      8.67 o 
  -9   1   6      112.99      102.43     10.45 o 
  -8   1   6       25.14       21.98      4.99 o 
  -7   1   6      193.14      207.27     13.65 o 
  -6   1   6      292.92      288.73     14.30 o 
  -5   1   6      487.61      559.21     16.40 o 
  -4   1   6     2237.04     2391.28     23.47 o 
  -3   1   6     1299.59     1450.38     16.90 o 
  -2   1   6       45.84       32.53      3.37 o 
  -1   1   6      144.54      136.28      6.48 o 
   0   1   6       15.39       13.36      1.79 o 
   1   1   6      150.88      142.31      5.24 o 
   2   1   6       54.47       42.60      3.46 o 
   3   1   6     1262.03     1404.35     17.04 o 
   4   1   6     2198.86     2355.84     27.87 o 
   5   1   6      444.57      524.09     13.98 o 
   6   1   6      292.53      287.21     13.64 o 
   7   1   6      194.74      200.98     18.08 o 
   8   1   6       26.15       24.89      7.40 o 
   9   1   6      111.41      130.14     16.14 o 
  10   1   6      328.79      322.81      7.99 o 
  11   1   6       11.61       10.90      1.78 o 
  12   1   6       65.75       68.04      5.38 o 
  13   1   6        8.80        6.60      2.13 o 
  14   1   6       19.74       22.87      2.75 o 
 -14   2   6        2.62        7.63      1.86 o 
 -13   2   6        0.31       -0.42      1.13 o 
 -12   2   6       28.05       28.66      2.47 o 
 -11   2   6        3.29        4.02      1.39 o 
 -10   2   6       33.44       30.21      2.84 o 
  -9   2   6       25.71        9.65      8.02 o 
  -8   2   6      446.60      456.64     21.29 o 
  -7   2   6       89.88       74.92      8.11 o 
  -6   2   6      217.08      198.74     14.80 o 
  -5   2   6      805.75      824.76     47.12 o 
  -4   2   6      166.35      200.01      8.08 o 
  -3   2   6       60.80       59.36      5.64 o 
  -2   2   6      133.87      135.30      7.04 o 
  -1   2   6      916.49      963.10     15.02 o 
   0   2   6      154.87      147.27      6.00 o 
   1   2   6      925.58      944.50     14.10 o 
   2   2   6      113.10      111.51      5.80 o 
   3   2   6       72.66       72.81      5.72 o 
   4   2   6      152.39      138.14      8.51 o 
   5   2   6      824.76      892.62     18.70 o 
   6   2   6      205.51      194.15     23.14 o 
   7   2   6       82.02       70.08     14.27 o 
   8   2   6      429.34      403.71     27.61 o 
   9   2   6       30.21       23.95      2.19 o 
  10   2   6       33.60       34.53      2.84 o 
  11   2   6        2.52        0.96      1.85 o 
  12   2   6       27.70       28.14      3.61 o 
  13   2   6        0.28        0.89      1.55 o 
  14   2   6        2.60        3.81      1.03 o 
 -14   3   6       27.95       27.10      1.76 o 
 -13   3   6        8.22       12.24      1.60 o 
 -12   3   6       21.80       24.38      2.32 o 
 -11   3   6        3.66        1.65      1.23 o 
 -10   3   6      159.88      150.76     21.71 o 
  -9   3   6       79.47       65.20      4.67 o 
  -8   3   6      379.62      380.02     26.60 o 
  -7   3   6      178.16      174.95     15.58 o 
  -6   3   6      542.67      566.61     20.62 o 
  -5   3   6      393.41      441.73     26.11 o 
  -4   3   6      357.51      360.46     22.19 o 
  -3   3   6      421.25      491.26     16.66 o 
  -2   3   6      920.00     1053.47     23.39 o 
  -1   3   6       59.29       58.42      4.18 o 
   0   3   6      572.27      634.64     12.99 o 
   1   3   6       58.53       59.22      4.51 o 
   2   3   6      953.02     1147.77     24.53 o 
   3   3   6      480.55      521.24     13.70 o 
   4   3   6      437.03      437.43     12.86 o 
   5   3   6      380.09      407.27     13.00 o 
   6   3   6      502.51      530.65     19.80 o 
   7   3   6      190.93      176.31     12.11 o 
   8   3   6      390.39      372.42     26.62 o 
   9   3   6       68.48       66.01      3.63 o 
  10   3   6      165.12      171.23      8.39 o 
  11   3   6        4.14        6.22      2.42 o 
  12   3   6       21.59       25.68      3.49 o 
  13   3   6        6.93        7.39      2.12 o 
  14   3   6       26.43       25.68      1.76 o 
 -14   4   6        0.80        1.96      0.78 o 
 -13   4   6       29.70       33.71      2.31 o 
 -12   4   6        2.37        5.48      1.40 o 
 -11   4   6       84.81       91.21      3.44 o 
 -10   4   6       78.36       86.27      5.89 o 
  -9   4   6       69.48       73.28      4.95 o 
  -8   4   6        7.69       20.04      8.60 o 
  -7   4   6      298.75      251.83     22.95 o 
  -6   4   6        5.18        3.49      3.87 o 
  -5   4   6      288.75      323.77     23.30 o 
  -4   4   6      384.25      400.19     24.56 o 
  -3   4   6     2035.84     2276.93     55.29 o 
  -2   4   6     1083.30     1075.62     18.69 o 
  -1   4   6      798.81      828.11     15.56 o 
   0   4   6      507.79      551.47     12.63 o 
   1   4   6      892.37      933.59     15.98 o 
   2   4   6     1101.13     1074.54     20.24 o 
   3   4   6     1898.29     2140.84     29.09 o 
   4   4   6      404.86      438.15     13.49 o 
   5   4   6      304.51      335.71     17.92 o 
   6   4   6        0.35        3.73      4.27 o 
   7   4   6      303.81      281.58     15.76 o 
   8   4   6        1.60        4.52      2.98 o 
   9   4   6       69.33       78.97      5.80 o 
  10   4   6       81.03       88.28      6.19 o 
  11   4   6       81.25       82.72      5.92 o 
  12   4   6        1.31        2.28      1.14 o 
  13   4   6       31.38       38.30      2.42 o 
  14   4   6        1.02        2.70      1.39 o 
 -13   5   6        0.33        1.63      1.00 o 
 -12   5   6        6.60        7.43      1.47 o 
 -11   5   6        1.13        2.73      1.11 o 
 -10   5   6       63.22       56.28      4.75 o 
  -9   5   6       19.83       17.65      2.68 o 
  -8   5   6      169.12      173.20     13.59 o 
  -7   5   6      192.38      173.77     13.40 o 
  -6   5   6        1.98        1.55      4.33 o 
  -5   5   6       14.79       12.36      5.79 o 
  -4   5   6      615.03      713.37     34.52 o 
  -3   5   6      175.12      214.45     18.22 o 
  -2   5   6     1357.59     1452.70     22.55 o 
  -1   5   6      127.69      156.56      7.90 o 
   0   5   6      815.17      932.45     16.85 o 
   1   5   6      159.12      193.01      7.82 o 
   2   5   6     1291.59     1330.65     23.76 o 
   3   5   6      149.56      169.56      8.75 o 
   4   5   6      590.94      675.47     17.60 o 
   5   5   6       14.09       19.39      5.40 o 
   6   5   6        0.93        0.72      3.38 o 
   7   5   6      190.96      171.92     17.99 o 
   8   5   6      163.82      178.56      7.63 o 
   9   5   6       25.84       24.96      3.57 o 
  10   5   6       64.39       51.94      4.85 o 
  11   5   6        1.41        2.90      1.25 o 
  12   5   6        6.43        5.81      1.29 o 
  13   5   6        0.19       -0.10      1.34 o 
 -13   6   6        4.85        1.30      0.87 o 
 -12   6   6        2.36        3.55      0.96 o 
 -11   6   6        4.74        2.34      1.15 o 
 -10   6   6       67.98       63.47      4.88 o 
  -9   6   6       35.89       25.93      3.24 o 
  -8   6   6      227.54      201.08      7.42 o 
  -7   6   6        5.51        5.67      3.24 o 
  -6   6   6       57.74       45.20      7.20 o 
  -5   6   6       15.13       14.38      5.71 o 
  -4   6   6      297.04      284.09     22.98 o 
  -3   6   6        1.50        2.62      2.27 o 
  -2   6   6      131.15      107.07      8.53 o 
  -1   6   6      107.18      110.56      8.92 o 
   0   6   6      286.95      267.55     11.11 o 
   1   6   6      102.39       99.33      6.49 o 
   2   6   6      112.39       90.00      8.31 o 
   3   6   6        0.66        3.17      2.36 o 
   4   6   6      314.43      284.41     15.35 o 
   5   6   6       11.72        9.12      3.25 o 
   6   6   6       55.67       45.46      9.50 o 
   7   6   6        4.77       16.60      6.27 o 
   8   6   6      231.40      238.23      7.76 o 
   9   6   6       32.41       29.23      2.56 o 
  10   6   6       70.87       72.98      3.81 o 
  11   6   6        5.15        1.89      1.53 o 
  12   6   6        2.46        4.36      1.85 o 
  13   6   6        4.66        5.11      1.74 o 
 -12   7   6        3.84        2.61      1.04 o 
 -11   7   6        4.74        4.44      1.38 o 
 -10   7   6       14.85       15.93      1.60 o 
  -9   7   6       85.14       79.46      5.44 o 
  -8   7   6        6.99        6.17      1.93 o 
  -7   7   6       84.20       68.92      4.43 o 
  -6   7   6      231.78      218.51     15.55 o 
  -5   7   6      381.97      382.34     19.84 o 
  -4   7   6        0.77       -2.84      2.84 o 
  -3   7   6       93.11       70.37      6.29 o 
  -2   7   6       63.74       52.07      6.65 o 
  -1   7   6      154.34      133.68      8.51 o 
   0   7   6      852.37      879.59     18.29 o 
   1   7   6      172.99      162.67      7.97 o 
   2   7   6       60.40       60.74      7.43 o 
   3   7   6       99.00       65.29      7.90 o 
   4   7   6        0.56        2.20      2.94 o 
   5   7   6      386.10      387.75     19.21 o 
   6   7   6      232.14      205.15     14.14 o 
   7   7   6       81.26       72.52      5.52 o 
   8   7   6        8.48        8.84      2.30 o 
   9   7   6       87.83       93.35      6.35 o 
  10   7   6       16.70       20.21      3.17 o 
  11   7   6        4.39        4.17      2.03 o 
  12   7   6        5.03        9.88      2.25 o 
 -12   8   6        2.04        2.14      1.04 o 
 -11   8   6       41.53       48.40      3.57 o 
 -10   8   6      116.14      131.30      4.84 o 
  -9   8   6        2.48        3.97      1.03 o 
  -8   8   6       46.38       48.80      4.35 o 
  -7   8   6        1.81        0.00      1.46 o 
  -6   8   6        2.53       -0.84      2.69 o 
  -5   8   6      184.61      174.35     14.04 o 
  -4   8   6      123.09      101.24     10.66 o 
  -3   8   6      311.42      315.50     17.96 o 
  -2   8   6      185.20      158.33     10.01 o 
  -1   8   6       63.49       64.16      5.47 o 
   0   8   6       14.39        9.24      2.58 o 
   1   8   6       64.34       61.55      7.30 o 
   2   8   6      171.88      151.49     11.78 o 
   3   8   6      298.92      274.00     16.61 o 
   4   8   6      126.90      121.64     11.17 o 
   5   8   6      186.35      188.64     14.50 o 
   6   8   6        1.16        0.06      1.54 o 
   7   8   6        2.55        1.10      1.58 o 
   8   8   6       40.97       49.96      4.81 o 
   9   8   6        3.82        7.25      2.26 o 
  10   8   6      110.96      118.65      6.79 o 
  11   8   6       42.30       46.26      4.04 o 
  12   8   6        2.27        2.05      1.46 o 
 -11   9   6       10.08        9.06      1.29 o 
 -10   9   6       12.30       17.38      1.93 o 
  -9   9   6       17.27       15.71      1.96 o 
  -8   9   6        5.93        8.89      1.57 o 
  -7   9   6        7.45        5.84      2.73 o 
  -6   9   6       28.43       29.35      2.28 o 
  -5   9   6       36.01       42.74      4.16 o 
  -4   9   6       44.41       32.27      3.16 o 
  -3   9   6       65.15       57.32      8.26 o 
  -2   9   6      160.16      157.91     10.34 o 
  -1   9   6       59.62       64.18      5.70 o 
   0   9   6        5.95        8.39      2.57 o 
   1   9   6       48.07       44.10      6.71 o 
   2   9   6      157.73      170.19     16.37 o 
   3   9   6       66.31       48.91      7.22 o 
   4   9   6       48.31       46.41      2.80 o 
   5   9   6       38.31       42.11      2.81 o 
   6   9   6       30.56       33.44     10.37 o 
   7   9   6        6.55        3.94      2.16 o 
   8   9   6        6.26       12.43      2.74 o 
   9   9   6       19.45       17.39      2.98 o 
  10   9   6       13.28       18.22      2.77 o 
  11   9   6        9.74        9.61      2.11 o 
 -11  10   6        9.52       12.26      1.23 o 
 -10  10   6        1.03       -0.38      1.28 o 
  -9  10   6       14.08       14.33      1.80 o 
  -8  10   6        7.14        2.41      1.42 o 
  -7  10   6       18.23       16.25      2.00 o 
  -6  10   6       12.28       10.55      2.31 o 
  -5  10   6       71.95       62.23      4.35 o 
  -4  10   6      104.32       98.72      6.99 o 
  -3  10   6      125.30      112.36      9.18 o 
  -2  10   6       16.24       13.40      2.26 o 
  -1  10   6      184.58      178.46      5.27 o 
   0  10   6       10.00        9.29      2.34 o 
   1  10   6      189.45      188.94      6.42 o 
   2  10   6       14.48       17.93      2.06 o 
   3  10   6      121.06      114.02      6.05 o 
   4  10   6      117.29      109.25      4.55 o 
   5  10   6       82.07       74.89      3.92 o 
   6  10   6       12.50        8.68      1.59 o 
   7  10   6       20.56       15.88      2.88 o 
   8  10   6        6.61        1.79      1.65 o 
   9  10   6       16.28       15.09      2.68 o 
  10  10   6        1.75        0.54      1.31 o 
  11  10   6        8.37        7.52      1.53 o 
 -10  11   6        3.73        4.65      1.41 o 
  -9  11   6       31.23       35.60      2.31 o 
  -8  11   6       44.11       48.33      2.78 o 
  -7  11   6       43.12       46.57      2.93 o 
  -6  11   6       52.56       49.48      3.08 o 
  -5  11   6        5.26        8.26      2.40 o 
  -4  11   6       26.88       18.74      2.91 o 
  -3  11   6       25.23       23.23      4.23 o 
  -2  11   6      130.25      122.77      9.87 o 
  -1  11   6      197.02      192.12      7.84 o 
   0  11   6       38.73       35.77      2.29 o 
   1  11   6      211.76      204.65      6.29 o 
   2  11   6      125.22      123.23      6.06 o 
   3  11   6       21.41       13.17      2.02 o 
   4  11   6       27.57       23.33      2.40 o 
   5  11   6        6.39        7.75      1.66 o 
   6  11   6       54.83       52.34      3.29 o 
   7  11   6       42.81       48.59      4.44 o 
   8  11   6       37.71       45.22      4.12 o 
   9  11   6       31.07       39.37      3.53 o 
  10  11   6        4.34        4.17      1.47 o 
  -9  12   6        3.79        4.21      1.40 o 
  -8  12   6       14.60       16.90      2.60 o 
  -7  12   6       12.99       16.07      1.87 o 
  -6  12   6        5.99       11.24      2.30 o 
  -5  12   6       14.60       15.69      2.39 o 
  -4  12   6       59.78       58.44      3.36 o 
  -3  12   6      123.81      118.92      6.72 o 
  -2  12   6       13.81       14.82      1.95 o 
  -1  12   6       68.66       65.62      5.12 o 
   0  12   6       19.39       19.92      3.05 o 
   1  12   6       66.37       66.28      3.10 o 
   2  12   6       13.41       15.26      2.04 o 
   3  12   6      132.39      123.59      5.13 o 
   4  12   6       64.02       59.38      3.55 o 
   5  12   6       14.03       16.65      2.00 o 
   6  12   6        4.87        6.94      1.91 o 
   7  12   6       14.16       18.65      2.72 o 
   8  12   6       16.11       18.23      2.55 o 
   9  12   6        3.92        3.80      1.44 o 
  -8  13   6        6.72        5.44      1.44 o 
  -7  13   6        0.27       -0.34      1.43 o 
  -6  13   6        3.39        5.58      1.23 o 
  -5  13   6        0.61        1.78      0.85 o 
  -4  13   6        3.68        4.23      1.64 o 
  -3  13   6       31.02       29.68      2.28 o 
  -2  13   6        4.56        5.37      1.10 o 
  -1  13   6        1.97        2.61      1.24 o 
   0  13   6        4.43        4.25      1.95 o 
   1  13   6        2.40        5.53      2.19 o 
   2  13   6        5.05        7.16      2.33 o 
   3  13   6       32.74       29.53      3.65 o 
   4  13   6        4.33        3.08      2.01 o 
   5  13   6        0.85        1.53      1.45 o 
   6  13   6        3.38        3.05      1.47 o 
   7  13   6        0.35        0.65      1.28 o 
   8  13   6        6.72        7.32      1.52 o 
  -6  14   6        4.55        3.85      1.49 o 
  -5  14   6       12.40       11.27      1.36 o 
  -4  14   6        0.79        2.12      1.25 o 
  -3  14   6        6.89        5.64      1.13 o 
  -2  14   6        9.46       10.45      1.19 o 
  -1  14   6        1.48        3.52      1.11 o 
   0  14   6        1.46       -1.00      1.00 o 
   1  14   6        1.84        2.68      1.89 o 
   2  14   6       10.56       11.84      2.46 o 
   3  14   6        5.62        5.71      1.94 o 
   4  14   6        0.68        2.59      1.64 o 
   5  14   6       12.39       14.51      2.28 o 
   6  14   6        5.32        6.78      1.65 o 
  -4  15   6        6.74        9.37      1.66 o 
  -3  15   6       15.45       18.85      3.42 o 
  -2  15   6       22.80       16.47      7.57 o 
  -1  15   6        2.37        0.48      1.16 o 
   0  15   6        6.22        3.55      1.46 o 
   1  15   6        1.50       -0.61      1.44 o 
   2  15   6       24.46       24.43      2.67 o 
   3  15   6       15.75       19.20      2.33 o 
   4  15   6        7.44       10.10      1.70 o 
   1   0   7     2826.42     3197.63     39.56 o 
   2   0   7     3030.08     3286.84     40.90 o 
   3   0   7      144.27      114.09      7.48 o 
   4   0   7       18.54       30.53      5.62 o 
   5   0   7     1188.27     1274.91     22.91 o 
   6   0   7     1025.74     1089.88     25.88 o 
   7   0   7       14.75       16.55      4.96 o 
   8   0   7        1.39        5.03      8.28 o 
   9   0   7       53.99       53.40      3.22 o 
  10   0   7       55.00       48.20      3.12 o 
  11   0   7       65.25       58.46      3.52 o 
  12   0   7        9.28        8.36      2.26 o 
  13   0   7       22.41       24.24      3.06 o 
  14   0   7       10.13       12.72      2.01 o 
 -14   1   7        3.03        1.76      1.30 o 
 -13   1   7       10.89       11.88      2.34 o 
 -12   1   7        0.21        1.30      1.25 o 
 -11   1   7       22.43       22.20      2.36 o 
 -10   1   7       63.79       73.52      5.17 o 
  -9   1   7      200.00      211.14      6.11 o 
  -8   1   7      331.23      347.60     27.27 o 
  -7   1   7      230.35      206.48     19.96 o 
  -6   1   7      132.09      157.24     16.37 o 
  -5   1   7      190.63      197.56     16.72 o 
  -4   1   7      585.95      656.88     19.05 o 
  -3   1   7       93.70       80.32      9.47 o 
  -2   1   7      234.77      226.52     10.41 o 
  -1   1   7      243.04      263.31     10.74 o 
   0   1   7      292.29      278.96     10.54 o 
   1   1   7      192.15      180.56      9.20 o 
   2   1   7      287.48      291.50     10.57 o 
   3   1   7      115.62      111.23      5.28 o 
   4   1   7      618.59      664.84     20.68 o 
   5   1   7      176.39      189.81      8.92 o 
   6   1   7      121.67      144.41      8.21 o 
   7   1   7      256.74      267.07     20.76 o 
   8   1   7      325.92      328.91     24.49 o 
   9   1   7      179.26      183.18      5.96 o 
  10   1   7       59.04       50.83      3.21 o 
  11   1   7       20.53       25.42      3.45 o 
  12   1   7        0.27        1.71      1.71 o 
  13   1   7        9.54       11.61      2.36 o 
  14   1   7        2.95        2.42      1.44 o 
 -14   2   7       11.73       10.76      1.86 o 
 -13   2   7       15.21       12.88      2.83 o 
 -12   2   7        3.76        2.75      1.20 o 
 -11   2   7       42.60       36.84      2.87 o 
 -10   2   7       21.10       22.61      2.49 o 
  -9   2   7      106.59      101.56      4.58 o 
  -8   2   7      267.86      306.19     25.81 o 
  -7   2   7      183.47      185.48     19.30 o 
  -6   2   7      125.26      158.04     16.86 o 
  -5   2   7      180.97      187.57     17.11 o 
  -4   2   7       99.03      126.20      8.96 o 
  -3   2   7     1378.09     1494.26     54.08 o 
  -2   2   7      531.39      590.93     17.58 o 
  -1   2   7      367.52      358.40     13.36 o 
   0   2   7      112.56      135.01      6.71 o 
   1   2   7      340.17      300.55      9.87 o 
   2   2   7      504.41      480.26     15.51 o 
   3   2   7     1351.07     1433.10     32.13 o 
   4   2   7      113.00      111.92      6.75 o 
   5   2   7      165.24      172.38      8.72 o 
   6   2   7      143.69      166.16     11.18 o 
   7   2   7      178.84      174.29     12.00 o 
   8   2   7      246.99      247.82     21.48 o 
   9   2   7       97.94       96.31      3.51 o 
  10   2   7       18.33       20.76      2.33 o 
  11   2   7       40.95       37.01      4.10 o 
  12   2   7        2.94        1.77      1.64 o 
  13   2   7       14.91       19.02      2.78 o 
  14   2   7       12.31       12.76      1.38 o 
 -13   3   7        5.26        3.64      1.16 o 
 -12   3   7       15.50       18.31      2.34 o 
 -11   3   7       50.53       45.02      3.09 o 
 -10   3   7       14.96       21.02      2.89 o 
  -9   3   7      180.13      156.85      5.32 o 
  -8   3   7      345.04      324.60     27.44 o 
  -7   3   7      172.12      195.25     20.21 o 
  -6   3   7      151.59      147.95     17.02 o 
  -5   3   7       57.73       68.42     11.16 o 
  -4   3   7      105.69      116.60     13.38 o 
  -3   3   7     1177.42     1388.03     29.63 o 
  -2   3   7     1283.83     1281.25     27.54 o 
  -1   3   7      939.91     1027.51     25.60 o 
   0   3   7     4498.64     4377.83     39.75 o 
   1   3   7      838.93      939.71     21.31 o 
   2   3   7     1301.22     1281.45     45.07 o 
   3   3   7     1231.92     1430.57     57.77 o 
   4   3   7      131.52      143.40      9.89 o 
   5   3   7       59.11       70.05     12.25 o 
   6   3   7      184.54      177.69     11.93 o 
   7   3   7      166.64      166.46     12.07 o 
   8   3   7      324.43      291.95     23.69 o 
   9   3   7      187.45      180.42      5.99 o 
  10   3   7       20.53       21.96      3.36 o 
  11   3   7       54.21       58.20      5.02 o 
  12   3   7       15.02       17.94      2.97 o 
  13   3   7        5.35        3.73      1.05 o 
 -13   4   7       12.44       10.40      1.43 o 
 -12   4   7        3.89        2.74      1.19 o 
 -11   4   7        8.60        9.88      1.67 o 
 -10   4   7       59.44       62.52      5.26 o 
  -9   4   7       20.66       20.41      4.61 o 
  -8   4   7       90.95      106.41      5.87 o 
  -7   4   7      103.57       78.64     13.48 o 
  -6   4   7      118.93      115.10     15.56 o 
  -5   4   7      297.67      269.81     22.26 o 
  -4   4   7      698.40      686.95     33.41 o 
  -3   4   7      905.30      904.17     25.39 o 
  -2   4   7      430.13      430.10     17.01 o 
  -1   4   7      915.62      851.31     23.52 o 
   0   4   7     1127.22     1221.44     22.24 o 
   1   4   7      946.33      896.24     19.09 o 
   2   4   7      368.29      409.50     16.38 o 
   3   4   7      952.93      992.56     25.92 o 
   4   4   7      671.77      663.29     21.67 o 
   5   4   7      282.37      271.64     21.40 o 
   6   4   7       99.76       89.29     12.71 o 
   7   4   7      113.93       88.61     13.05 o 
   8   4   7       86.91       94.22      5.64 o 
   9   4   7       23.13       26.44      3.62 o 
  10   4   7       53.71       49.15      4.75 o 
  11   4   7       13.11       16.62      2.99 o 
  12   4   7        5.32        4.93      1.38 o 
  13   4   7       11.22       11.41      1.43 o 
 -13   5   7        9.32        9.43      1.31 o 
 -12   5   7       17.54       23.00      1.67 o 
 -11   5   7       12.75       19.09      2.96 o 
 -10   5   7       22.17       22.63      2.33 o 
  -9   5   7      120.74      110.66      6.17 o 
  -8   5   7       19.21       19.97      2.67 o 
  -7   5   7      184.89      177.20     20.22 o 
  -6   5   7      156.81      153.35     18.13 o 
  -5   5   7       95.25       98.03     14.31 o 
  -4   5   7       73.99       80.95     12.37 o 
  -3   5   7      573.76      545.48     29.89 o 
  -2   5   7      513.53      542.35     33.03 o 
  -1   5   7       61.03       79.89      8.78 o 
   0   5   7      160.03      179.50      9.15 o 
   1   5   7       45.16       43.39      5.76 o 
   2   5   7      521.04      551.94     17.81 o 
   3   5   7      591.45      573.11     16.77 o 
   4   5   7       75.21       78.78      6.41 o 
   5   5   7       90.83       81.42     12.67 o 
   6   5   7      161.97      180.17     18.62 o 
   7   5   7      164.88      156.22     17.60 o 
   8   5   7       17.89       17.05      2.07 o 
   9   5   7      119.86      105.53      4.66 o 
  10   5   7       20.04       17.65      2.09 o 
  11   5   7       11.89       16.40      1.98 o 
  12   5   7       16.83       21.38      2.02 o 
  13   5   7        8.42       12.90      2.08 o 
 -13   6   7        9.48        6.89      1.15 o 
 -12   6   7        7.01        7.51      2.51 o 
 -11   6   7       22.86       17.49      1.88 o 
 -10   6   7        0.71        0.35      1.55 o 
  -9   6   7       46.32       41.21      4.20 o 
  -8   6   7      221.75      214.29      7.79 o 
  -7   6   7      118.10      122.38     12.20 o 
  -6   6   7       39.76       72.27     13.22 o 
  -5   6   7       62.50       55.90     11.47 o 
  -4   6   7       37.70       30.63      9.18 o 
  -3   6   7       76.66       78.37     12.34 o 
  -2   6   7       49.75       37.64      8.80 o 
  -1   6   7       75.96       85.07      6.34 o 
   0   6   7      112.14      108.28      7.54 o 
   1   6   7       72.11       70.75      5.41 o 
   2   6   7       40.36       44.25      6.46 o 
   3   6   7       74.30       79.26      6.71 o 
   4   6   7       49.74       44.25      6.81 o 
   5   6   7       62.29       57.02      7.50 o 
   6   6   7       49.62       65.90     11.63 o 
   7   6   7      113.06      106.98      4.57 o 
   8   6   7      215.18      216.07      8.37 o 
   9   6   7       46.90       42.52      3.05 o 
  10   6   7        0.50        0.58      1.07 o 
  11   6   7       19.71       18.91      2.00 o 
  12   6   7        6.41        9.89      2.22 o 
  13   6   7        9.83       11.41      1.90 o 
 -12   7   7       10.03        8.87      1.27 o 
 -11   7   7       25.86       31.44      1.89 o 
 -10   7   7       21.77       25.20      3.22 o 
  -9   7   7       13.36       10.84      2.31 o 
  -8   7   7       55.89       61.71      5.00 o 
  -7   7   7       25.15       26.61      3.57 o 
  -6   7   7      138.37      126.85      7.47 o 
  -5   7   7      398.41      408.06     25.42 o 
  -4   7   7      126.30      116.93     16.05 o 
  -3   7   7       33.52       28.71      8.23 o 
  -2   7   7      234.62      257.62     22.50 o 
  -1   7   7      723.98      739.74     26.24 o 
   0   7   7      888.70      882.36     52.17 o 
   1   7   7      763.97      772.22     17.84 o 
   2   7   7      226.28      254.99     15.17 o 
   3   7   7       43.74       36.69      6.40 o 
   4   7   7      142.54      136.10     12.05 o 
   5   7   7      382.03      364.66     19.22 o 
   6   7   7      133.35      117.24      6.86 o 
   7   7   7       27.06       33.19      6.16 o 
   8   7   7       48.81       49.55      3.25 o 
   9   7   7       11.92       12.83      1.81 o 
  10   7   7       25.95       31.30      3.75 o 
  11   7   7       28.21       43.98      4.06 o 
  12   7   7       10.41        9.68      2.04 o 
 -12   8   7        1.90        1.66      1.27 o 
 -11   8   7        3.73        2.77      1.57 o 
 -10   8   7       20.20       23.89      2.16 o 
  -9   8   7       76.09       91.50      8.58 o 
  -8   8   7       28.65       27.09      3.47 o 
  -7   8   7        0.78        0.81      4.75 o 
  -6   8   7      132.88      159.29      6.77 o 
  -5   8   7      207.78      205.42      7.52 o 
  -4   8   7       96.01       95.03     10.43 o 
  -3   8   7      220.11      193.96     18.91 o 
  -2   8   7       61.48       55.15      7.94 o 
  -1   8   7       28.07       22.17      5.17 o 
   0   8   7        2.55        3.80      2.16 o 
   1   8   7       31.98       38.28      6.50 o 
   2   8   7       75.74       77.84      8.95 o 
   3   8   7      225.09      203.26     14.31 o 
   4   8   7       93.23       82.12      9.30 o 
   5   8   7      210.21      202.97      6.97 o 
   6   8   7      123.76      150.57      5.23 o 
   7   8   7        1.63        5.36      3.32 o 
   8   8   7       27.39       26.84      3.55 o 
   9   8   7       67.85       77.72      5.68 o 
  10   8   7       22.11       23.42      3.34 o 
  11   8   7        4.29        3.81      1.62 o 
  12   8   7        1.66        2.30      1.33 o 
 -11   9   7        0.53        1.57      1.25 o 
 -10   9   7       17.96       18.67      2.66 o 
  -9   9   7       23.15       24.14      3.34 o 
  -8   9   7       42.50       46.29      2.97 o 
  -7   9   7       17.78       18.48      2.06 o 
  -6   9   7       33.09       33.01      3.76 o 
  -5   9   7      102.62       87.20      5.11 o 
  -4   9   7       23.15       22.17      2.76 o 
  -3   9   7       70.27       78.27      4.78 o 
  -2   9   7        2.66        6.40      3.66 o 
  -1   9   7      365.05      341.34     15.13 o 
   0   9   7      101.24       94.39      7.95 o 
   1   9   7      389.54      345.08     18.62 o 
   2   9   7        6.15        8.22      4.34 o 
   3   9   7       64.14       69.91      3.46 o 
   4   9   7       28.46       25.88      2.39 o 
   5   9   7      100.94       94.52      4.21 o 
   6   9   7       30.41       20.65     11.08 o 
   7   9   7       14.96       20.00      3.22 o 
   8   9   7       45.71       53.59      4.84 o 
   9   9   7       23.05       22.82      3.19 o 
  10   9   7       17.88       15.87      2.61 o 
  11   9   7        0.54        0.80      1.17 o 
 -10  10   7        2.74        0.82      1.26 o 
  -9  10   7        2.88        4.81      1.10 o 
  -8  10   7       10.72        8.57      1.39 o 
  -7  10   7        2.54        2.66      1.20 o 
  -6  10   7       10.56       12.73      2.72 o 
  -5  10   7       48.19       49.44      4.58 o 
  -4  10   7       27.82       44.42      5.01 o 
  -3  10   7       69.67       72.68      7.34 o 
  -2  10   7       30.18       16.75      2.47 o 
  -1  10   7       95.64      103.12      4.31 o 
   0  10   7       16.99       14.72      1.59 o 
   1  10   7       96.13      106.40      3.80 o 
   2  10   7       37.39       25.37      1.96 o 
   3  10   7       72.21       76.34      3.18 o 
   4  10   7       27.84       46.85      3.15 o 
   5  10   7       50.88       49.96      4.06 o 
   6  10   7        9.08        9.19      2.71 o 
   7  10   7        3.62        3.14      1.88 o 
   8  10   7       12.71       14.14      2.69 o 
   9  10   7        2.93        6.58      2.10 o 
  10  10   7        2.29        0.19      1.28 o 
  -9  11   7        6.28        5.80      1.08 o 
  -8  11   7        1.78        4.22      1.59 o 
  -7  11   7        1.01        2.63      1.74 o 
  -6  11   7       14.13       10.78      2.47 o 
  -5  11   7       19.91       16.45      2.86 o 
  -4  11   7       50.73       48.58      4.52 o 
  -3  11   7      110.48      116.24      6.76 o 
  -2  11   7       29.32       37.13      3.99 o 
  -1  11   7        0.23        0.92      1.53 o 
   0  11   7        6.53        1.94      1.40 o 
   1  11   7        0.61        3.37      1.09 o 
   2  11   7       32.68       36.05      2.89 o 
   3  11   7      110.77      119.28      5.04 o 
   4  11   7       47.36       41.40      3.07 o 
   5  11   7       14.56       14.31      1.95 o 
   6  11   7       13.95        9.38      2.46 o 
   7  11   7        1.17        4.61      1.92 o 
   8  11   7        1.85        2.11      1.48 o 
   9  11   7        5.98        5.05      1.65 o 
  -8  12   7        1.89        1.12      1.30 o 
  -7  12   7        1.98        2.18      1.42 o 
  -6  12   7       26.48       26.17      3.06 o 
  -5  12   7       14.59       18.25      2.77 o 
  -4  12   7       11.18       10.72      2.91 o 
  -3  12   7      116.34      111.73      6.53 o 
  -2  12   7       37.47       36.28      3.92 o 
  -1  12   7       22.07       24.72      3.49 o 
   0  12   7        1.64        2.49      1.77 o 
   1  12   7       18.77       18.44      3.01 o 
   2  12   7       39.47       37.49      2.89 o 
   3  12   7      117.44      117.20      6.99 o 
   4  12   7       14.09       12.17      2.68 o 
   5  12   7       15.25       16.38      2.83 o 
   6  12   7       23.86       29.02      3.57 o 
   7  12   7        1.83        0.34      1.37 o 
   8  12   7        3.01        3.93      1.58 o 
  -7  13   7        3.33        2.32      1.40 o 
  -6  13   7        5.65        6.19      1.20 o 
  -5  13   7        4.98        6.69      1.33 o 
  -4  13   7        5.03        3.70      1.25 o 
  -3  13   7        9.12       13.06      1.75 o 
  -2  13   7        9.93       13.28      1.73 o 
  -1  13   7        4.89        8.05      2.26 o 
   0  13   7       54.75       46.86      4.31 o 
   1  13   7        3.69        4.93      2.18 o 
   2  13   7       10.67       12.69      2.57 o 
   3  13   7       11.14       12.35      1.77 o 
   4  13   7        4.73        1.30      1.13 o 
   5  13   7        5.20        6.75      1.39 o 
   6  13   7        4.79        3.96      1.14 o 
   7  13   7        3.72        2.70      1.93 o 
  -5  14   7        6.19        4.36      1.16 o 
  -4  14   7        7.23        4.64      1.06 o 
  -3  14   7       13.12       11.39      1.17 o 
  -2  14   7        1.02        2.95      1.52 o 
  -1  14   7        2.77        5.08      1.77 o 
   0  14   7        0.54        0.82      1.53 o 
   1  14   7        3.44        2.37      1.63 o 
   2  14   7        0.67       -0.75      1.46 o 
   3  14   7       14.24       17.73      2.55 o 
   4  14   7        6.99        5.82      1.79 o 
   5  14   7        5.59        7.45      1.72 o 
  -2  15   7       12.19       11.82      5.51 o 
  -1  15   7        4.27        7.57      1.72 o 
   0  15   7        0.34       -1.08      1.17 o 
   1  15   7        5.05        4.95      1.50 o 
   2  15   7       10.72       11.49      1.91 o 
   0   0   8        2.85       11.04      4.15 o 
   1   0   8     2985.51     3086.12     66.32 o 
   2   0   8        2.97       -0.04      2.19 o 
   3   0   8       67.98       55.56      4.89 o 
   4   0   8        9.25        9.81      2.65 o 
   5   0   8       58.25       77.72      6.70 o 
   6   0   8      178.12      173.75      9.60 o 
   7   0   8      249.41      158.18     17.47 o 
   8   0   8        0.45       -5.55      5.55 o 
   9   0   8       40.18       44.19      3.10 o 
  10   0   8        5.37        2.49      1.24 o 
  11   0   8        2.06        0.61      1.31 o 
  12   0   8       10.68        9.57      2.25 o 
  13   0   8        5.14        6.30      1.84 o 
 -13   1   8        6.33        4.18      1.69 o 
 -12   1   8       19.79       21.48      3.98 o 
 -11   1   8       22.77       24.64      2.38 o 
 -10   1   8       29.83       26.90      2.50 o 
  -9   1   8       58.36       59.72      3.49 o 
  -8   1   8      310.89      319.28     26.52 o 
  -7   1   8      114.79       87.95     13.88 o 
  -6   1   8      319.09      317.54     23.73 o 
  -5   1   8       41.94       32.98      7.65 o 
  -4   1   8      341.51      341.12     14.65 o 
  -3   1   8      362.02      419.31     15.72 o 
  -2   1   8     1010.13     1073.77     31.06 o 
  -1   1   8      777.66      835.16     31.69 o 
   0   1   8      652.62      622.57     19.25 o 
   1   1   8      846.51      918.10     23.59 o 
   2   1   8     1039.47     1083.79     29.13 o 
   3   1   8      318.04      341.62     20.02 o 
   4   1   8      324.22      311.46     14.47 o 
   5   1   8       50.60       39.64      4.50 o 
   6   1   8      311.81      315.17     15.58 o 
   7   1   8      102.44      103.99     14.56 o 
   8   1   8      336.80      387.28     28.46 o 
   9   1   8       67.26       55.45      2.65 o 
  10   1   8       30.39       31.00      2.67 o 
  11   1   8       22.98       27.20      2.50 o 
  12   1   8       21.46       28.15      3.36 o 
  13   1   8        7.48        9.40      2.10 o 
 -13   2   8       15.65       13.49      2.28 o 
 -12   2   8       13.94       21.24      2.05 o 
 -11   2   8        7.36       12.11      1.77 o 
 -10   2   8       22.63       26.48      2.47 o 
  -9   2   8       45.84       40.88      2.78 o 
  -8   2   8       41.15       31.62      3.44 o 
  -7   2   8      111.08      109.09     15.30 o 
  -6   2   8       63.96       56.24     11.00 o 
  -5   2   8      214.03      234.64     20.03 o 
  -4   2   8      563.44      614.15     20.61 o 
  -3   2   8      343.08      341.13     17.51 o 
  -2   2   8      400.76      465.76     16.79 o 
  -1   2   8      475.56      487.66     16.65 o 
   0   2   8      207.84      218.80     11.69 o 
   1   2   8      437.71      503.56     18.20 o 
   2   2   8      434.38      531.63     14.83 o 
   3   2   8      350.13      306.54     21.79 o 
   4   2   8      521.71      622.00     21.20 o 
   5   2   8      229.14      213.65     13.44 o 
   6   2   8       56.73       55.72      9.96 o 
   7   2   8      112.94      104.64     13.98 o 
   8   2   8       37.59       32.92      2.63 o 
   9   2   8       46.85       43.17      2.46 o 
  10   2   8       25.66       25.34      3.23 o 
  11   2   8       10.49       12.91      2.73 o 
  12   2   8       13.90       19.97      2.97 o 
  13   2   8       15.78       17.16      1.70 o 
 -13   3   8        2.45        2.55      0.96 o 
 -12   3   8       19.72       16.28      1.82 o 
 -11   3   8       22.87       23.25      2.36 o 
 -10   3   8       35.30       31.42      2.67 o 
  -9   3   8       10.01        8.12      4.30 o 
  -8   3   8       18.14       18.38      2.96 o 
  -7   3   8      519.54      513.48     33.55 o 
  -6   3   8      242.06      284.06     24.07 o 
  -5   3   8      239.38      231.74     20.43 o 
  -4   3   8      185.31      225.98     13.08 o 
  -3   3   8      409.32      421.90     17.31 o 
  -2   3   8       41.93       46.95      5.96 o 
  -1   3   8     1876.38     2054.98     36.34 o 
   0   3   8      101.16      104.01      6.69 o 
   1   3   8     1873.91     1943.15     36.40 o 
   2   3   8       40.07       41.27      4.49 o 
   3   3   8      356.25      390.67     16.98 o 
   4   3   8      188.06      171.23     16.12 o 
   5   3   8      289.57      299.24     15.39 o 
   6   3   8      235.84      204.36     19.05 o 
   7   3   8      524.70      481.38     29.73 o 
   8   3   8       20.67       18.98      1.76 o 
   9   3   8        7.51       10.85      1.51 o 
  10   3   8       35.06       38.29      4.22 o 
  11   3   8       27.19       31.63      3.76 o 
  12   3   8       19.49       20.02      2.64 o 
  13   3   8        1.56        3.44      1.04 o 
 -13   4   8       18.45       18.41      1.89 o 
 -12   4   8       24.43       21.44      1.93 o 
 -11   4   8        9.42        8.16      1.73 o 
 -10   4   8       16.14       10.03      1.74 o 
  -9   4   8      200.49      209.20      8.42 o 
  -8   4   8      118.03       91.64      9.03 o 
  -7   4   8       57.15       66.02     12.72 o 
  -6   4   8      259.34      262.84     23.55 o 
  -5   4   8        5.01        3.03      3.51 o 
  -4   4   8       52.79       45.01      9.34 o 
  -3   4   8        4.71        9.21      4.27 o 
  -2   4   8      226.92      236.45     13.29 o 
  -1   4   8      199.51      253.23     10.78 o 
   0   4   8     1421.37     1552.73     26.95 o 
   1   4   8      162.05      212.68      9.93 o 
   2   4   8      263.58      291.74     14.76 o 
   3   4   8        3.20        0.96      2.57 o 
   4   4   8       44.80       45.69      6.31 o 
   5   4   8        5.29        4.92      3.96 o 
   6   4   8      250.68      239.17     21.24 o 
   7   4   8       56.86       44.05      9.76 o 
   8   4   8      109.92      105.96      4.57 o 
   9   4   8      188.87      197.45      8.99 o 
  10   4   8       18.71       16.27      2.07 o 
  11   4   8       10.18       12.62      1.82 o 
  12   4   8       20.57       20.29      1.94 o 
  13   4   8       17.61       18.41      1.61 o 
 -13   5   8        3.10        1.21      2.00 o 
 -12   5   8       10.22       10.44      1.17 o 
 -11   5   8        8.69       10.48      1.64 o 
 -10   5   8       14.35       15.55      2.85 o 
  -9   5   8       17.31       15.99      2.90 o 
  -8   5   8       93.22       80.78      4.97 o 
  -7   5   8       16.15       11.96      2.29 o 
  -6   5   8      172.97      176.75     19.75 o 
  -5   5   8      307.80      290.15     24.55 o 
  -4   5   8       65.76       47.20      9.98 o 
  -3   5   8      254.33      259.08     21.56 o 
  -2   5   8      888.76      935.66     27.83 o 
  -1   5   8      424.82      423.26     14.58 o 
   0   5   8      223.69      221.98     10.70 o 
   1   5   8      425.61      446.64     15.09 o 
   2   5   8      876.43      930.03     27.02 o 
   3   5   8      277.66      285.74     15.34 o 
   4   5   8       80.04       80.51     10.05 o 
   5   5   8      335.95      307.01     24.31 o 
   6   5   8      165.15      146.03     17.13 o 
   7   5   8       15.23       18.46      1.69 o 
   8   5   8      103.78       94.94      4.47 o 
   9   5   8       23.92       20.33      2.46 o 
  10   5   8       12.69       13.06      1.83 o 
  11   5   8        9.92       12.88      1.72 o 
  12   5   8        9.22        8.70      1.41 o 
  13   5   8        3.26        3.49      1.10 o 
 -12   6   8       14.29       14.98      1.58 o 
 -11   6   8       13.17       15.06      2.45 o 
 -10   6   8       29.55       27.47      3.48 o 
  -9   6   8        5.85        5.02      2.11 o 
  -8   6   8       75.59       69.99      4.58 o 
  -7   6   8       89.82       87.36      5.05 o 
  -6   6   8        1.15        3.76      1.69 o 
  -5   6   8       62.50       55.39     12.06 o 
  -4   6   8       60.08       58.28     11.62 o 
  -3   6   8      143.75      142.58     16.91 o 
  -2   6   8      226.13      247.03     21.51 o 
  -1   6   8      391.08      420.47     44.82 o 
   0   6   8      936.03      873.46     25.14 o 
   1   6   8      443.75      423.01     15.44 o 
   2   6   8      204.82      170.97     14.51 o 
   3   6   8      132.90      126.33     10.73 o 
   4   6   8       54.27       51.60     10.04 o 
   5   6   8       81.21       59.04     11.21 o 
   6   6   8        3.21        6.99      1.12 o 
   7   6   8       87.70       86.45      4.25 o 
   8   6   8       67.45       68.23      3.82 o 
   9   6   8        2.99        1.49      1.03 o 
  10   6   8       26.98       26.84      2.41 o 
  11   6   8       14.58       16.58      1.84 o 
  12   6   8       12.66       12.18      2.57 o 
 -12   7   8        2.97        4.09      1.41 o 
 -11   7   8        1.26        1.35      1.01 o 
 -10   7   8        8.12        8.81      2.16 o 
  -9   7   8        0.10       -0.61      1.62 o 
  -8   7   8       11.65       13.67      2.76 o 
  -7   7   8      134.88      150.84      6.67 o 
  -6   7   8      111.90      102.64      5.55 o 
  -5   7   8      167.15      173.77      6.87 o 
  -4   7   8      164.51      143.99     17.96 o 
  -3   7   8       75.83       69.21     12.54 o 
  -2   7   8      179.91      223.06     21.69 o 
  -1   7   8     1086.95     1095.78     46.60 o 
   0   7   8      581.96      524.93     21.72 o 
   1   7   8     1084.24     1070.83     31.15 o 
   2   7   8      172.27      185.74     18.69 o 
   3   7   8       78.78       89.12     13.34 o 
   4   7   8      165.29      189.45     19.48 o 
   5   7   8      185.45      171.83      7.49 o 
   6   7   8      123.14      123.22      6.06 o 
   7   7   8      128.37      137.62      5.34 o 
   8   7   8        9.27        8.55      2.20 o 
   9   7   8        0.94        1.90      1.37 o 
  10   7   8        7.81        7.36      1.45 o 
  11   7   8        1.78        0.95      1.02 o 
  12   7   8        2.98        5.16      1.58 o 
 -11   8   8        1.92        2.31      0.99 o 
 -10   8   8       11.32       10.17      1.56 o 
  -9   8   8       48.84       41.89      2.86 o 
  -8   8   8        1.99        2.16      1.76 o 
  -7   8   8       59.70       51.61      4.59 o 
  -6   8   8       42.09       35.08      4.36 o 
  -5   8   8       43.86       41.63      2.74 o 
  -4   8   8      332.26      324.60      7.21 o 
  -3   8   8       25.36       17.44      4.82 o 
  -2   8   8       21.28       11.04      4.91 o 
  -1   8   8       18.59       12.48      3.46 o 
   0   8   8      601.68      554.23     18.58 o 
   1   8   8       16.13        7.91      5.08 o 
   2   8   8       27.44       25.69      7.88 o 
   3   8   8       24.56       23.45      7.54 o 
   4   8   8      325.32      323.95      7.85 o 
   5   8   8       40.95       43.10      3.01 o 
   6   8   8       52.05       49.57      3.28 o 
   7   8   8       55.07       50.03      3.80 o 
   8   8   8        2.77        4.27      1.36 o 
   9   8   8       46.32       46.24      2.91 o 
  10   8   8       11.10       10.12      2.42 o 
  11   8   8        2.01        2.31      1.51 o 
 -11   9   8        0.17       -0.28      1.01 o 
 -10   9   8       40.01       44.87      4.98 o 
  -9   9   8       41.80       50.01      2.88 o 
  -8   9   8        2.39        3.33      1.77 o 
  -7   9   8       74.56       72.54      3.72 o 
  -6   9   8       19.58       19.80      3.12 o 
  -5   9   8       11.35        8.52      1.68 o 
  -4   9   8      167.81      147.41      5.00 o 
  -3   9   8        7.77        5.31      1.96 o 
  -2   9   8       69.11       58.36      4.29 o 
  -1   9   8       99.68       99.73      9.42 o 
   0   9   8       80.84       91.65      4.39 o 
   1   9   8       99.20      103.54      3.63 o 
   2   9   8       61.79       54.74      3.35 o 
   3   9   8       12.69       10.34      2.41 o 
   4   9   8      151.87      142.33      7.69 o 
   5   9   8        9.32        8.54      1.66 o 
   6   9   8       20.21       15.69      1.93 o 
   7   9   8       76.81       74.98      3.84 o 
   8   9   8        2.07        2.98      1.90 o 
   9   9   8       42.78       46.99      4.28 o 
  10   9   8       37.53       40.98      3.65 o 
  11   9   8        0.25        0.06      1.18 o 
 -10  10   8        1.19       -0.09      1.05 o 
  -9  10   8        1.44        0.28      0.81 o 
  -8  10   8        0.17        0.66      0.94 o 
  -7  10   8       30.97       26.80      3.35 o 
  -6  10   8       55.58       59.83      4.82 o 
  -5  10   8       43.56       50.40      3.23 o 
  -4  10   8      100.51       95.48      4.49 o 
  -3  10   8       32.76       33.68      5.37 o 
  -2  10   8        0.56        2.84      1.88 o 
  -1  10   8       89.56       84.15      4.58 o 
   0  10   8      477.86      395.47      8.75 o 
   1  10   8       87.42       89.36      3.49 o 
   2  10   8        0.43       -1.06      1.06 o 
   3  10   8       33.90       27.92      2.53 o 
   4  10   8      103.28      101.70      4.58 o 
   5  10   8       45.31       52.76      3.37 o 
   6  10   8       55.98       65.06      5.29 o 
   7  10   8       26.40       21.80      3.25 o 
   8  10   8        0.79        1.12      1.53 o 
   9  10   8        1.61        1.04      1.39 o 
  10  10   8        1.59        0.69      1.23 o 
  -9  11   8        3.61        2.89      1.16 o 
  -8  11   8       10.68        8.39      1.84 o 
  -7  11   8       14.83       13.91      2.42 o 
  -6  11   8       38.35       42.61      4.02 o 
  -5  11   8       43.74       42.13      3.99 o 
  -4  11   8        8.45        8.81      3.19 o 
  -3  11   8       25.85       25.91      3.46 o 
  -2  11   8       17.46       15.67      2.83 o 
  -1  11   8       51.73       52.86      4.70 o 
   0  11   8        0.18        0.19      1.11 o 
   1  11   8       54.80       66.91      3.50 o 
   2  11   8       16.63       14.47      1.57 o 
   3  11   8       25.53       21.07      2.21 o 
   4  11   8        7.08        8.73      2.38 o 
   5  11   8       43.82       40.22      4.22 o 
   6  11   8       36.84       43.95      4.33 o 
   7  11   8       15.78       14.95      2.63 o 
   8  11   8       13.08       13.27      2.27 o 
   9  11   8        2.91        3.72      1.51 o 
  -8  12   8        5.42        4.14      0.91 o 
  -7  12   8        2.74        3.50      1.51 o 
  -6  12   8        7.40        4.76      1.61 o 
  -5  12   8        2.05       -1.41      1.50 o 
  -4  12   8       75.64       68.31      3.46 o 
  -3  12   8        1.46        0.99      1.67 o 
  -2  12   8       48.10       49.35      4.47 o 
  -1  12   8        9.97       15.81      2.84 o 
   0  12   8        0.30        2.58      1.87 o 
   1  12   8        8.10       14.82      1.88 o 
   2  12   8       44.79       45.91      3.16 o 
   3  12   8        2.29        4.03      1.57 o 
   4  12   8       75.06       65.63      3.51 o 
   5  12   8        1.16        2.08      1.12 o 
   6  12   8        8.64        8.15      1.76 o 
   7  12   8        2.89        6.06      1.18 o 
   8  12   8        4.01        4.17      1.52 o 
  -6  13   8        9.44        8.62      1.23 o 
  -5  13   8       14.94       15.45      2.51 o 
  -4  13   8       11.95       16.89      2.16 o 
  -3  13   8        8.29        8.05      1.15 o 
  -2  13   8       11.32       16.22      2.77 o 
  -1  13   8       60.85       68.95      4.97 o 
   0  13   8       15.51       15.14      2.71 o 
   1  13   8       63.41       66.21      4.81 o 
   2  13   8        9.27       10.29      2.25 o 
   3  13   8        6.63        4.86      1.79 o 
   4  13   8       14.15       18.64      1.88 o 
   5  13   8       14.39       19.58      1.85 o 
   6  13   8        9.99       10.29      1.31 o 
  -4  14   8        9.79       15.59      1.46 o 
  -3  14   8        3.93        2.27      3.24 o 
  -2  14   8        6.83        6.31      4.39 o 
  -1  14   8        6.03        7.95      2.01 o 
   0  14   8        8.71       11.50      2.36 o 
   1  14   8        6.08       11.72      2.29 o 
   2  14   8        7.42        8.99      2.08 o 
   3  14   8        3.53        0.78      1.31 o 
   4  14   8       10.70       20.40      2.38 o 
   1   0   9      566.10      588.05     20.06 o 
   2   0   9      306.31      326.67     15.05 o 
   3   0   9      334.81      361.82     15.86 o 
   4   0   9       42.64       57.41      9.67 o 
   5   0   9       48.67       60.48      7.12 o 
   6   0   9      425.51      442.80     19.70 o 
   7   0   9        9.43        2.59      3.51 o 
   8   0   9       55.74       60.35      3.49 o 
   9   0   9        0.75       -0.28      2.80 o 
  10   0   9       70.20       70.83      5.07 o 
  11   0   9       19.71       16.06      1.97 o 
  12   0   9        2.71        7.43      1.97 o 
  13   0   9        0.00       -1.24      1.24 o 
 -13   1   9        6.68        9.86      1.72 o 
 -12   1   9        7.50        9.23      1.48 o 
 -11   1   9       39.77       47.10      3.07 o 
 -10   1   9       25.30       30.68      2.55 o 
  -9   1   9       31.60       33.77      2.60 o 
  -8   1   9       11.62       10.96      2.27 o 
  -7   1   9      480.10      482.70     31.90 o 
  -6   1   9       80.38       95.90     11.96 o 
  -5   1   9       74.15       62.45     10.63 o 
  -4   1   9      218.36      210.03     12.26 o 
  -3   1   9       89.32       73.11      6.95 o 
  -2   1   9      824.81      809.03     24.01 o 
  -1   1   9      160.66      179.36     11.33 o 
   0   1   9        1.24        1.74      2.73 o 
   1   1   9      146.99      159.19     10.52 o 
   2   1   9      883.27      875.28     24.46 o 
   3   1   9       72.57       55.37      5.18 o 
   4   1   9      183.22      172.40     15.11 o 
   5   1   9       69.63       53.40      6.78 o 
   6   1   9       90.48       89.86      7.26 o 
   7   1   9      488.63      528.26     32.07 o 
   8   1   9       13.49       17.35      2.43 o 
   9   1   9       30.33       34.99      2.17 o 
  10   1   9       20.34       22.70      2.36 o 
  11   1   9       34.00       32.63      3.70 o 
  12   1   9       10.12       16.60      2.58 o 
  13   1   9        6.39        6.35      1.20 o 
 -13   2   9        0.66        2.10      2.19 o 
 -12   2   9        1.52        1.71      1.71 o 
 -11   2   9       22.91       26.41      2.35 o 
 -10   2   9       27.13       31.33      2.59 o 
  -9   2   9       45.69       50.96      4.75 o 
  -8   2   9      249.41      244.28     16.76 o 
  -7   2   9      180.89      179.13     20.07 o 
  -6   2   9      346.45      261.67     23.04 o 
  -5   2   9       25.84       19.33      6.73 o 
  -4   2   9       46.60       59.13      9.26 o 
  -3   2   9      260.33      266.32     13.84 o 
  -2   2   9     1015.33     1065.58     36.14 o 
  -1   2   9      839.93      824.65     34.72 o 
   0   2   9      250.39      231.49     12.90 o 
   1   2   9      883.58      913.79     20.69 o 
   2   2   9     1071.43     1105.47     28.16 o 
   3   2   9      252.28      264.92     14.58 o 
   4   2   9       48.34       51.89      6.85 o 
   5   2   9       20.92       20.42      4.68 o 
   6   2   9      314.41      313.57     24.17 o 
   7   2   9      185.50      147.65     16.65 o 
   8   2   9      257.18      268.94      5.77 o 
   9   2   9       50.62       45.00      2.50 o 
  10   2   9       21.48       21.47      2.34 o 
  11   2   9       19.58       19.52      2.93 o 
  12   2   9        1.80        1.87      1.13 o 
  13   2   9        0.57        1.29      0.88 o 
 -13   3   9        2.44        3.07      1.25 o 
 -12   3   9       11.17       12.73      1.57 o 
 -11   3   9        7.61        4.89      1.29 o 
 -10   3   9       34.90       39.48      4.22 o 
  -9   3   9       37.52       34.56      3.90 o 
  -8   3   9      153.76      173.35     31.92 o 
  -7   3   9       25.75       24.27      6.62 o 
  -6   3   9      176.49      163.63     18.73 o 
  -5   3   9      188.99      224.85     20.91 o 
  -4   3   9        0.46       -1.62      3.51 o 
  -3   3   9      180.83      154.01     12.63 o 
  -2   3   9      774.06      790.21     32.31 o 
  -1   3   9      323.45      369.32     16.20 o 
   0   3   9       81.93       87.82      8.83 o 
   1   3   9      296.69      294.48     12.12 o 
   2   3   9      797.60      816.92     25.68 o 
   3   3   9      195.89      195.42     12.88 o 
   4   3   9        0.76        0.76      2.69 o 
   5   3   9      171.45      198.59     13.38 o 
   6   3   9      201.39      189.78     19.16 o 
   7   3   9       32.31       31.63      2.09 o 
   8   3   9      151.62      165.75      4.60 o 
   9   3   9       37.24       35.17      2.82 o 
  10   3   9       37.06       39.60      4.14 o 
  11   3   9        8.37        4.50      1.27 o 
  12   3   9       14.46       17.13      1.82 o 
  13   3   9        2.12        2.33      0.90 o 
 -12   4   9        2.85        3.77      1.70 o 
 -11   4   9        1.58        1.78      1.49 o 
 -10   4   9        1.10       -0.22      1.87 o 
  -9   4   9        8.41       15.83      3.03 o 
  -8   4   9       81.10       88.19      5.55 o 
  -7   4   9       77.97       79.03      5.18 o 
  -6   4   9       84.43       68.04     12.56 o 
  -5   4   9       35.09       41.68      9.94 o 
  -4   4   9       61.42       37.27      8.50 o 
  -3   4   9       16.26       17.91      4.31 o 
  -2   4   9       33.28       37.62      5.81 o 
  -1   4   9      176.92      176.42     11.87 o 
   0   4   9      144.07      176.59      9.55 o 
   1   4   9      189.76      197.77     10.09 o 
   2   4   9       29.52       27.20      5.25 o 
   3   4   9       13.90        6.96      3.32 o 
   4   4   9       54.93       51.93      7.16 o 
   5   4   9       31.09       33.88      8.63 o 
   6   4   9       81.03       75.61     12.74 o 
   7   4   9       80.98       74.28      3.13 o 
   8   4   9       75.74       61.44      2.94 o 
   9   4   9        7.12        7.39      1.56 o 
  10   4   9        1.32        2.93      1.34 o 
  11   4   9        1.85        2.46      1.07 o 
  12   4   9        2.72        3.30      1.05 o 
 -12   5   9       15.82       19.32      1.76 o 
 -11   5   9        1.59        1.55      1.55 o 
 -10   5   9       39.51       40.31      4.04 o 
  -9   5   9       11.97       18.95      3.17 o 
  -8   5   9       92.93       93.22      6.16 o 
  -7   5   9      236.12      220.19      8.53 o 
  -6   5   9       15.42       14.02      2.27 o 
  -5   5   9       68.68       43.69     10.24 o 
  -4   5   9      870.29      933.46     43.41 o 
  -3   5   9      114.32      109.29     14.47 o 
  -2   5   9       47.38       38.68      5.96 o 
  -1   5   9      342.27      357.59     17.69 o 
   0   5   9       19.96       15.89      3.49 o 
   1   5   9      338.39      331.93     15.94 o 
   2   5   9       46.08       39.23      6.17 o 
   3   5   9      129.67      104.11     13.77 o 
   4   5   9      876.91      818.67     27.33 o 
   5   5   9       61.73       54.30     10.63 o 
   6   5   9       13.04       18.57      1.72 o 
   7   5   9      241.64      230.63      5.53 o 
   8   5   9      101.68       85.77      4.25 o 
   9   5   9       12.34       16.78      2.06 o 
  10   5   9       46.67       46.35      4.05 o 
  11   5   9        1.13        1.19      1.00 o 
  12   5   9       15.83       17.75      1.95 o 
 -12   6   9        2.61        3.97      0.97 o 
 -11   6   9        8.77       11.99      2.28 o 
 -10   6   9        4.79        6.24      1.99 o 
  -9   6   9       79.92       84.86      5.72 o 
  -8   6   9        4.05        2.81      1.79 o 
  -7   6   9       25.70       17.90      4.28 o 
  -6   6   9      190.51      196.32      5.88 o 
  -5   6   9      207.00      205.79      7.98 o 
  -4   6   9       58.06       39.34      9.74 o 
  -3   6   9       92.32       82.70     13.59 o 
  -2   6   9      287.05      300.57     24.43 o 
  -1   6   9      668.39      672.20     35.66 o 
   0   6   9        1.75        2.52      2.46 o 
   1   6   9      695.80      718.45     20.93 o 
   2   6   9      308.08      291.33     16.66 o 
   3   6   9       61.46       42.94      6.48 o 
   4   6   9       42.52       54.45     10.96 o 
   5   6   9      213.55      199.68      4.82 o 
   6   6   9      181.57      188.87      4.98 o 
   7   6   9       21.27       13.74      1.94 o 
   8   6   9        4.37        2.52      1.20 o 
   9   6   9       79.06       82.12      4.09 o 
  10   6   9        4.40        4.59      1.29 o 
  11   6   9       11.38       13.64      2.57 o 
  12   6   9        1.91        3.42      0.94 o 
 -11   7   9        2.36        3.39      1.06 o 
 -10   7   9       12.10       17.19      2.62 o 
  -9   7   9        1.68        2.23      1.73 o 
  -8   7   9        3.02        4.24      1.93 o 
  -7   7   9      113.24      120.29      6.92 o 
  -6   7   9       66.79       67.14      6.50 o 
  -5   7   9      223.17      230.17      6.42 o 
  -4   7   9       49.51       46.99      3.19 o 
  -3   7   9      137.08      154.77     18.84 o 
  -2   7   9       34.45       35.21      9.55 o 
  -1   7   9      548.62      549.01     34.01 o 
   0   7   9       79.45       68.01     11.82 o 
   1   7   9      553.39      513.93     31.48 o 
   2   7   9       35.93       21.96      7.54 o 
   3   7   9      139.29      146.52     17.62 o 
   4   7   9       53.30       53.41      3.33 o 
   5   7   9      223.01      235.07      5.51 o 
   6   7   9       67.50       60.57      3.60 o 
   7   7   9      118.91      111.74      4.86 o 
   8   7   9        4.91        4.94      1.36 o 
   9   7   9        1.35        2.00      1.12 o 
  10   7   9       14.31       18.52      1.92 o 
  11   7   9        3.01        1.86      1.71 o 
 -11   8   9        2.29        1.17      0.95 o 
 -10   8   9       29.12       28.99      2.15 o 
  -9   8   9        5.77        7.70      1.52 o 
  -8   8   9       71.40       74.44      5.38 o 
  -7   8   9       42.18       30.07      3.72 o 
  -6   8   9       15.40       14.87      2.06 o 
  -5   8   9      135.30      125.35      4.64 o 
  -4   8   9      125.54      112.02      4.41 o 
  -3   8   9       97.44       83.62      5.09 o 
  -2   8   9       96.05       92.25      3.93 o 
  -1   8   9       49.86       50.53      3.48 o 
   0   8   9      168.40      164.09      6.10 o 
   1   8   9       53.49       65.79      2.90 o 
   2   8   9       96.67       84.45      3.73 o 
   3   8   9      106.59       91.68      6.09 o 
   4   8   9      134.44      125.31      5.10 o 
   5   8   9      129.09      121.59      5.01 o 
   6   8   9       15.09       21.14      2.91 o 
   7   8   9       43.10       40.70      3.00 o 
   8   8   9       69.59       65.04      3.58 o 
   9   8   9        5.45        3.71      2.64 o 
  10   8   9       31.14       35.21      3.98 o 
  11   8   9        2.30        1.58      1.33 o 
 -10   9   9        4.54        8.08      1.22 o 
  -9   9   9       38.90       41.29      7.37 o 
  -8   9   9       22.48       19.53      1.94 o 
  -7   9   9       35.78       36.29      3.89 o 
  -6   9   9       32.00       29.69      2.58 o 
  -5   9   9       10.05        7.56      1.82 o 
  -4   9   9      248.13      223.90      8.54 o 
  -3   9   9      155.98      151.77     10.47 o 
  -2   9   9      227.26      205.95      5.94 o 
  -1   9   9      254.89      240.45      7.27 o 
   0   9   9       83.70       76.25      3.22 o 
   1   9   9      223.98      203.48      7.08 o 
   2   9   9      231.78      208.91      5.36 o 
   3   9   9      174.79      179.66      8.61 o 
   4   9   9      247.10      235.24      9.95 o 
   5   9   9       12.22       11.94      2.76 o 
   6   9   9       30.50       28.90      2.84 o 
   7   9   9       35.75       42.90      2.91 o 
   8   9   9       24.15       24.62      3.34 o 
   9   9   9       35.15       45.10      3.97 o 
  10   9   9        5.15        8.51      1.95 o 
  -9  10   9       10.32       14.17      2.84 o 
  -8  10   9        4.77        6.47      1.94 o 
  -7  10   9       21.80       24.26      3.20 o 
  -6  10   9       30.13       31.26      3.70 o 
  -5  10   9      146.78      150.13      5.34 o 
  -4  10   9       11.90       12.84      2.82 o 
  -3  10   9        9.92       15.64      2.88 o 
  -2  10   9       54.78       61.53      5.15 o 
  -1  10   9      208.20      220.55      6.67 o 
   0  10   9        2.60        7.01      2.19 o 
   1  10   9      217.51      226.05      5.51 o 
   2  10   9       53.40       52.68      2.76 o 
   3  10   9        8.77       13.04      1.51 o 
   4  10   9       16.15       15.40      2.05 o 
   5  10   9      156.95      164.73      5.68 o 
   6  10   9       29.35       26.87      2.40 o 
   7  10   9       21.20       24.72      3.33 o 
   8  10   9        4.81        5.60      1.97 o 
   9  10   9        9.51       13.59      2.24 o 
  -8  11   9        5.45        5.27      1.61 o 
  -7  11   9        3.84        0.83      1.38 o 
  -6  11   9        5.41        2.51      1.83 o 
  -5  11   9       11.01        6.18      1.50 o 
  -4  11   9       12.28       14.85      1.99 o 
  -3  11   9        2.40        3.20      1.78 o 
  -2  11   9       22.51       21.91      3.10 o 
  -1  11   9       22.88       22.82      3.27 o 
   0  11   9        0.67       -0.57      1.21 o 
   1  11   9       23.57       23.79      1.95 o 
   2  11   9       22.33       23.21      1.89 o 
   3  11   9        1.80        2.23      1.17 o 
   4  11   9       11.31       11.23      1.39 o 
   5  11   9       10.82        7.15      1.20 o 
   6  11   9        5.41        0.64      1.06 o 
   7  11   9        4.52        5.50      2.00 o 
   8  11   9        4.86        2.63      1.42 o 
  -7  12   9       14.70       14.57      1.54 o 
  -6  12   9        6.54        5.49      1.81 o 
  -5  12   9       24.50       20.62      2.80 o 
  -4  12   9       10.23       11.22      1.69 o 
  -3  12   9       67.95       66.46      3.80 o 
  -2  12   9       20.41       20.70      3.04 o 
  -1  12   9        4.03        7.54      2.27 o 
   0  12   9       17.59       15.83      2.92 o 
   1  12   9        4.12        2.89      1.85 o 
   2  12   9       21.12       29.54      2.39 o 
   3  12   9       61.64       66.91      2.79 o 
   4  12   9       11.49       15.77      2.23 o 
   5  12   9       26.69       29.87      2.69 o 
   6  12   9        7.08        4.23      1.10 o 
   7  12   9       13.72       13.67      2.11 o 
  -6  13   9        5.24        6.10      1.00 o 
  -5  13   9        0.77        1.36      0.89 o 
  -4  13   9        1.38        2.23      0.97 o 
  -3  13   9        5.57        4.05      0.92 o 
  -2  13   9        4.03        1.63      1.23 o 
  -1  13   9       29.90       35.14      3.60 o 
   0  13   9       15.92       16.96      2.76 o 
   1  13   9       26.27       30.82      3.41 o 
   2  13   9        5.13        4.43      1.88 o 
   3  13   9        6.57        4.84      1.70 o 
   4  13   9        0.82        1.56      1.53 o 
   5  13   9        0.96       -0.40      1.15 o 
   6  13   9        4.40        4.53      1.32 o 
  -3  14   9        0.70       -0.88      0.88 o 
  -2  14   9        4.20        4.20      1.06 o 
  -1  14   9       18.47       18.95      4.71 o 
   0  14   9       13.19       11.13      1.48 o 
   1  14   9       17.69       22.19      2.62 o 
   2  14   9        3.99        7.81      1.84 o 
   3  14   9        0.73        1.05      1.26 o 
   0   0  10      330.25      287.14     21.32 o 
   1   0  10      308.08      250.39     14.12 o 
   2   0  10       79.50       78.28      8.05 o 
   3   0  10      102.86       99.39      9.12 o 
   4   0  10       20.57       22.80      6.46 o 
   5   0  10      310.20      335.36     24.88 o 
   6   0  10        6.43       -0.96      3.20 o 
   7   0  10       48.59       49.65      2.99 o 
   8   0  10        2.77        5.97      1.43 o 
   9   0  10        0.38       -1.01      1.30 o 
  10   0  10       81.21       81.83      3.97 o 
  11   0  10        1.27        1.31      1.15 o 
  12   0  10        4.55        4.17      1.53 o 
  13   0  10        0.03        0.40      0.69 o 
 -13   1  10        4.30        2.92      1.41 o 
 -12   1  10        0.82        0.76      1.13 o 
 -11   1  10       16.08       17.97      2.20 o 
 -10   1  10        3.27        3.39      2.04 o 
  -9   1  10       34.22       39.87      4.23 o 
  -8   1  10        5.80        6.44      1.40 o 
  -7   1  10      526.56      512.24      9.54 o 
  -6   1  10       41.14       39.74      6.67 o 
  -5   1  10       40.20       26.66      5.31 o 
  -4   1  10       52.89       79.42     12.00 o 
  -3   1  10     1126.17     1113.93     30.18 o 
  -2   1  10       28.37       24.57      5.10 o 
  -1   1  10      817.40      834.64     25.70 o 
   0   1  10      134.54      116.11     20.80 o 
   1   1  10      881.65      906.32     26.63 o 
   2   1  10       22.73       21.80      4.33 o 
   3   1  10     1089.94     1092.07     43.17 o 
   4   1  10       49.10       70.01     11.42 o 
   5   1  10       44.16       29.05      8.01 o 
   6   1  10       45.00       52.43     10.56 o 
   7   1  10      567.26      554.23     11.58 o 
   8   1  10        6.01        4.54      1.51 o 
   9   1  10       25.07       21.05      1.82 o 
  10   1  10        3.08        2.04      1.19 o 
  11   1  10       17.55       18.74      2.68 o 
  12   1  10        0.73        3.67      1.16 o 
  13   1  10        4.39        3.67      1.62 o 
 -12   2  10        2.91        2.22      1.52 o 
 -11   2  10       14.42       20.65      3.01 o 
 -10   2  10       57.90       60.53      4.95 o 
  -9   2  10       38.99       40.72      4.21 o 
  -8   2  10      109.61      105.92     14.31 o 
  -7   2  10      176.14      176.96     12.42 o 
  -6   2  10      260.53      256.11     20.94 o 
  -5   2  10      176.38      200.14     19.52 o 
  -4   2  10      202.09      222.11     13.74 o 
  -3   2  10      539.92      521.89     29.06 o 
  -2   2  10      169.12      167.79     16.67 o 
  -1   2  10       38.24       34.65      7.29 o 
   0   2  10        0.12        3.22      5.86 o 
   1   2  10       32.44       36.92      5.79 o 
   2   2  10      170.63      195.03     12.54 o 
   3   2  10      526.67      528.27     27.20 o 
   4   2  10      211.01      207.59     23.23 o 
   5   2  10      158.86      152.91     16.73 o 
   6   2  10      237.06      226.11     21.12 o 
   7   2  10      184.52      174.31      5.71 o 
   8   2  10      104.31       95.06      3.49 o 
   9   2  10       38.61       38.50      2.33 o 
  10   2  10       61.19       57.07      4.67 o 
  11   2  10       15.36       21.01      2.09 o 
  12   2  10        2.13        1.45      1.74 o 
 -12   3  10        7.05        7.77      1.89 o 
 -11   3  10       24.47       25.95      3.32 o 
 -10   3  10        2.98        0.11      1.59 o 
  -9   3  10       44.00       39.84      4.11 o 
  -8   3  10        2.06        5.36      9.21 o 
  -7   3  10      228.80      233.01     12.37 o 
  -6   3  10       74.71       84.39      9.22 o 
  -5   3  10       28.87       29.49      8.43 o 
  -4   3  10      214.41      194.56     14.20 o 
  -3   3  10       25.53       27.41      5.11 o 
  -2   3  10      175.47      148.32     16.26 o 
  -1   3  10      582.52      604.22     32.34 o 
   0   3  10       46.22       55.81      6.96 o 
   1   3  10      578.05      576.22     17.88 o 
   2   3  10      169.10      160.31     12.11 o 
   3   3  10       29.87       34.14      5.81 o 
   4   3  10      233.80      251.48     33.50 o 
   5   3  10       26.90       31.97      6.07 o 
   6   3  10       79.27       81.31      4.29 o 
   7   3  10      236.34      229.53      4.66 o 
   8   3  10        1.44        2.34      0.91 o 
   9   3  10       49.81       49.52      2.65 o 
  10   3  10        3.48        0.94      1.44 o 
  11   3  10       27.20       30.27      3.18 o 
  12   3  10        8.45       11.23      2.04 o 
 -12   4  10       28.73       37.37      3.19 o 
 -11   4  10        2.86        0.78      1.47 o 
 -10   4  10       22.84       20.47      3.06 o 
  -9   4  10        8.61       12.14      2.80 o 
  -8   4  10       50.36       61.35      5.14 o 
  -7   4  10       16.11       13.62      4.20 o 
  -6   4  10      193.28      199.99     10.73 o 
  -5   4  10       95.94       88.92     13.87 o 
  -4   4  10       82.83       81.26     12.91 o 
  -3   4  10        4.20        4.17      2.74 o 
  -2   4  10       59.26       58.33      7.40 o 
  -1   4  10      141.22      139.84     10.94 o 
   0   4  10        4.77        5.36      3.73 o 
   1   4  10      140.42      111.92      8.11 o 
   2   4  10       58.35       57.01      7.42 o 
   3   4  10        5.20       -0.72      3.11 o 
   4   4  10       81.94       82.35      9.20 o 
   5   4  10       87.70       80.49     13.62 o 
   6   4  10      182.92      173.87      4.66 o 
   7   4  10       11.85        8.96      1.31 o 
   8   4  10       44.53       44.96      2.57 o 
   9   4  10        7.82       11.12      1.81 o 
  10   4  10       22.97       20.70      2.12 o 
  11   4  10        2.62        4.56      1.23 o 
  12   4  10       27.16       32.36      2.08 o 
 -12   5  10        2.11        0.91      1.77 o 
 -11   5  10       11.68       16.02      2.54 o 
 -10   5  10       28.14       36.47      3.80 o 
  -9   5  10       44.89       49.07      4.58 o 
  -8   5  10        0.86        2.45      1.87 o 
  -7   5  10        8.79       10.30      3.06 o 
  -6   5  10        9.22        4.71      2.95 o 
  -5   5  10      216.04      197.52      6.10 o 
  -4   5  10       72.18       55.74     11.45 o 
  -3   5  10      618.81      687.83     37.05 o 
  -2   5  10      169.31      181.85     13.33 o 
  -1   5  10      187.03      183.82     13.25 o 
   0   5  10      281.46      282.01     13.02 o 
   1   5  10      185.92      168.60     12.68 o 
   2   5  10      181.31      187.64     13.67 o 
   3   5  10      626.09      616.84     24.71 o 
   4   5  10       65.37       54.73      7.82 o 
   5   5  10      211.62      198.59      4.97 o 
   6   5  10       10.78       10.78      1.34 o 
   7   5  10       10.86        8.51      1.34 o 
   8   5  10        1.19        1.80      1.23 o 
   9   5  10       46.19       45.37      3.13 o 
  10   5  10       26.60       32.80      2.57 o 
  11   5  10       12.43       13.04      2.44 o 
  12   5  10        2.02        1.55      0.78 o 
 -11   6  10       12.42       13.20      1.54 o 
 -10   6  10       26.91       24.63      3.13 o 
  -9   6  10        1.14        3.04      1.92 o 
  -8   6  10       55.27       61.30      5.04 o 
  -7   6  10        0.65       -0.08      1.78 o 
  -6   6  10       31.76       38.07      2.93 o 
  -5   6  10       77.23       64.88      3.56 o 
  -4   6  10       85.05       84.32      3.93 o 
  -3   6  10       25.30       25.60      7.92 o 
  -2   6  10       54.30       37.46      9.69 o 
  -1   6  10       45.66       49.85     11.12 o 
   0   6  10      497.43      473.67     17.44 o 
   1   6  10       35.44       35.21      6.27 o 
   2   6  10       73.87       58.17      7.82 o 
   3   6  10       26.86       22.22      5.35 o 
   4   6  10       83.22       87.35      3.33 o 
   5   6  10       78.26       62.95      2.95 o 
   6   6  10       32.16       37.69      2.38 o 
   7   6  10        1.52        1.13      1.31 o 
   8   6  10       55.34       57.02      4.90 o 
   9   6  10        1.50        1.62      1.16 o 
  10   6  10       30.45       35.69      2.54 o 
  11   6  10       11.22        9.29      1.35 o 
 -11   7  10        2.05        1.33      1.34 o 
 -10   7  10        7.48        9.08      2.03 o 
  -9   7  10       46.04       44.92      4.15 o 
  -8   7  10        9.78       11.62      2.73 o 
  -7   7  10       37.99       42.17      4.32 o 
  -6   7  10      194.72      186.98      6.12 o 
  -5   7  10       72.93       71.96      3.74 o 
  -4   7  10       16.57       15.83      2.19 o 
  -3   7  10      103.48      115.30      3.82 o 
  -2   7  10       57.76       59.43      2.86 o 
  -1   7  10       34.53       38.35      3.67 o 
   0   7  10      113.19      140.23     17.24 o 
   1   7  10       31.39       34.28      8.76 o 
   2   7  10       65.14       53.97      4.18 o 
   3   7  10      103.02      113.39      4.75 o 
   4   7  10       17.09       15.69      1.59 o 
   5   7  10       74.91       70.48      3.12 o 
   6   7  10      195.06      187.95      6.26 o 
   7   7  10       40.60       42.30      3.06 o 
   8   7  10        9.70       12.75      1.80 o 
   9   7  10       48.64       50.33      3.04 o 
  10   7  10        7.19        6.23      1.27 o 
  11   7  10        2.10        1.05      0.78 o 
 -10   8  10        9.67        8.88      1.29 o 
  -9   8  10       10.53       10.00      1.49 o 
  -8   8  10        2.80        0.97      1.72 o 
  -7   8  10       10.64        9.45      2.47 o 
  -6   8  10       38.81       29.77      2.66 o 
  -5   8  10        9.95        7.97      2.63 o 
  -4   8  10      129.00      119.93      4.59 o 
  -3   8  10       86.15       91.41      3.42 o 
  -2   8  10      202.73      212.64      7.85 o 
  -1   8  10       18.50       19.48      2.03 o 
   0   8  10        9.41        9.33      1.09 o 
   1   8  10       18.88       19.28      1.47 o 
   2   8  10      210.97      210.79      4.99 o 
   3   8  10       79.89       84.45      5.83 o 
   4   8  10      121.63      118.64      4.97 o 
   5   8  10        9.02        9.65      1.74 o 
   6   8  10       32.74       35.84      2.86 o 
   7   8  10       11.69        9.48      1.73 o 
   8   8  10        3.51        3.56      1.20 o 
   9   8  10       11.64       11.42      1.51 o 
  10   8  10       11.52        9.53      1.27 o 
 -10   9  10       19.72       19.10      1.46 o 
  -9   9  10        7.16        6.01      1.20 o 
  -8   9  10        7.46        6.08      1.27 o 
  -7   9  10       13.64        9.33      2.31 o 
  -6   9  10       21.26       28.50      2.98 o 
  -5   9  10       45.95       35.44      2.89 o 
  -4   9  10      249.61      238.20      6.92 o 
  -3   9  10      206.38      218.22      6.69 o 
  -2   9  10       54.67       45.76      3.25 o 
  -1   9  10        2.53        5.50      2.25 o 
   0   9  10       88.20       79.19      3.29 o 
   1   9  10        3.50        5.39      1.26 o 
   2   9  10       44.54       36.39      2.33 o 
   3   9  10      207.57      237.38      5.44 o 
   4   9  10      255.99      225.04      9.58 o 
   5   9  10       38.40       29.99      3.73 o 
   6   9  10       17.89       20.50      3.11 o 
   7   9  10       14.75       13.03      2.59 o 
   8   9  10        7.81        7.58      2.19 o 
   9   9  10        7.31        6.10      1.66 o 
  10   9  10       21.02       20.29      2.27 o 
  -9  10  10       29.85       33.83      2.75 o 
  -8  10  10       29.41       29.83      3.03 o 
  -7  10  10       16.73       17.98      2.76 o 
  -6  10  10        0.69        2.93      3.07 o 
  -5  10  10        5.98        3.20      1.33 o 
  -4  10  10        4.81        5.72      1.62 o 
  -3  10  10       49.98       64.91      3.73 o 
  -2  10  10       89.77       77.21      4.06 o 
  -1  10  10      127.70      115.34      4.92 o 
   0  10  10      119.97      112.85      4.78 o 
   1  10  10      137.07      125.86      4.08 o 
   2  10  10       83.61       80.09      4.73 o 
   3  10  10       45.98       55.16      2.75 o 
   4  10  10        5.65        7.13      1.30 o 
   5  10  10        6.01        3.95      1.37 o 
   6  10  10        1.87        3.68      1.20 o 
   7  10  10       15.89       15.65      1.74 o 
   8  10  10       28.13       25.09      2.86 o 
   9  10  10       32.86       33.33      1.86 o 
  -8  11  10       10.03        9.93      1.73 o 
  -7  11  10        0.47        2.51      1.41 o 
  -6  11  10       11.48       10.45      2.28 o 
  -5  11  10        5.66        7.10      2.37 o 
  -4  11  10        4.50        4.57      1.36 o 
  -3  11  10       15.93       16.75      2.63 o 
  -2  11  10       30.78       28.84      2.61 o 
  -1  11  10       13.15       14.64      2.85 o 
   0  11  10       34.31       48.84      3.20 o 
   1  11  10       14.06       17.60      2.09 o 
   2  11  10       32.10       26.99      1.96 o 
   3  11  10       15.98       16.83      1.61 o 
   4  11  10        5.19        9.20      1.26 o 
   5  11  10        4.94        7.47      1.45 o 
   6  11  10        9.88        9.07      1.81 o 
   7  11  10        0.66        0.21      1.27 o 
   8  11  10       11.55       15.61      2.02 o 
  -6  12  10        7.70        8.37      1.77 o 
  -5  12  10        0.43        0.90      1.02 o 
  -4  12  10        0.21        0.49      1.09 o 
  -3  12  10        9.51        6.25      1.46 o 
  -2  12  10       14.87       13.36      1.82 o 
  -1  12  10       17.61       16.95      3.87 o 
   0  12  10       11.70       17.86      2.82 o 
   1  12  10       17.51       18.76      2.78 o 
   2  12  10       13.77       17.44      1.89 o 
   3  12  10        9.51       10.01      1.47 o 
   4  12  10        0.04        1.42      0.83 o 
   5  12  10        0.57        0.25      0.90 o 
   6  12  10        7.02       11.09      2.03 o 
  -4  13  10       30.26       21.90      2.87 o 
  -3  13  10       14.69       15.70      2.22 o 
  -2  13  10        2.33        0.34      1.08 o 
  -1  13  10        7.64        6.87      1.36 o 
   0  13  10        0.39       -1.12      1.12 o 
   1  13  10        7.42       10.92      2.09 o 
   2  13  10        2.89        5.63      1.79 o 
   3  13  10       16.40       25.34      2.68 o 
   4  13  10       29.95       29.83      2.65 o 
  -1  14  10        3.10        0.63      1.34 o 
   0  14  10       17.96       15.79      4.89 o 
   1  14  10        3.22       -0.10      1.35 o 
   1   0  11      464.24      547.00     36.31 o 
   2   0  11      759.93      708.75     25.05 o 
   3   0  11       63.17       60.29      7.46 o 
   4   0  11       81.36       60.58     11.60 o 
   5   0  11      168.48      136.06     16.51 o 
   6   0  11       41.32       32.50      2.91 o 
   7   0  11       91.51       88.05      4.85 o 
   8   0  11      261.25      287.95      7.37 o 
   9   0  11       39.29       36.98      3.12 o 
  10   0  11       40.80       37.86      3.94 o 
  11   0  11        3.21        1.09      1.45 o 
  12   0  11       25.61       35.71      3.16 o 
 -12   1  11       12.73       11.41      2.00 o 
 -11   1  11        4.58        6.73      2.07 o 
 -10   1  11       17.76       21.34      3.15 o 
  -9   1  11        8.10        9.64      2.48 o 
  -8   1  11        2.82        4.92      1.82 o 
  -7   1  11        1.14        4.18      1.43 o 
  -6   1  11      104.48      110.70      4.51 o 
  -5   1  11       99.42      115.24     15.52 o 
  -4   1  11      112.79      110.00     15.07 o 
  -3   1  11       20.15       21.11      4.76 o 
  -2   1  11      802.52      757.01     26.08 o 
  -1   1  11       17.64        8.34      3.78 o 
   0   1  11       20.72       28.00      5.52 o 
   1   1  11       17.28        8.47      3.72 o 
   2   1  11      829.51      802.39     26.68 o 
   3   1  11       19.49       23.00      7.53 o 
   4   1  11       96.58      108.79     14.97 o 
   5   1  11       98.93      121.30     15.89 o 
   6   1  11      112.19      115.02      3.79 o 
   7   1  11        0.89        2.01      2.14 o 
   8   1  11        4.70        9.48      2.53 o 
   9   1  11        7.89        9.07      1.66 o 
  10   1  11       17.39       17.53      3.12 o 
  11   1  11        4.84        7.35      1.27 o 
  12   1  11       11.37        8.64      1.17 o 
 -12   2  11        8.60       11.38      1.91 o 
 -11   2  11        2.17        0.96      1.68 o 
 -10   2  11       34.90       44.19      4.25 o 
  -9   2  11       47.03       30.94      3.81 o 
  -8   2  11      132.66      161.23      7.98 o 
  -7   2  11       98.76       98.56      4.19 o 
  -6   2  11       11.37        8.57      1.52 o 
  -5   2  11      137.64      120.80     15.80 o 
  -4   2  11       97.17       98.79     14.42 o 
  -3   2  11      296.37      272.48     15.91 o 
  -2   2  11      208.58      182.32     13.09 o 
  -1   2  11      128.59      116.92     11.34 o 
   0   2  11      261.03      227.94     14.36 o 
   1   2  11      115.59      126.00     10.82 o 
   2   2  11      218.42      208.02     20.70 o 
   3   2  11      281.67      250.33     22.39 o 
   4   2  11      100.90       72.57     12.34 o 
   5   2  11      143.20      143.79     17.21 o 
   6   2  11       10.12       10.43      1.33 o 
   7   2  11       85.91       86.41      3.43 o 
   8   2  11      118.36      115.02      3.94 o 
   9   2  11       47.02       35.59      2.28 o 
  10   2  11       36.01       42.91      2.81 o 
  11   2  11        1.48       -0.88      0.95 o 
  12   2  11        8.08        7.51      2.28 o 
 -12   3  11        5.73        5.81      1.06 o 
 -11   3  11        6.13        8.46      2.14 o 
 -10   3  11       10.26       16.31      2.85 o 
  -9   3  11       22.19       23.21      3.44 o 
  -8   3  11       91.20       81.59      5.78 o 
  -7   3  11       97.82      105.94      6.02 o 
  -6   3  11       91.13       90.38      3.93 o 
  -5   3  11       24.71       23.96      2.08 o 
  -4   3  11       22.73        6.01      3.48 o 
  -3   3  11      334.90      304.58     24.01 o 
  -2   3  11      193.75      167.32     12.72 o 
  -1   3  11      248.47      238.23     15.03 o 
   0   3  11      280.08      225.84     14.41 o 
   1   3  11      250.70      240.59     14.82 o 
   2   3  11      177.57      149.44     17.31 o 
   3   3  11      355.98      334.32     18.27 o 
   4   3  11       26.06       21.20      5.05 o 
   5   3  11       22.33       17.46      1.95 o 
   6   3  11       95.58      104.22      4.61 o 
   7   3  11      105.82      106.84      3.77 o 
   8   3  11       90.54       93.65      4.42 o 
   9   3  11       25.02       26.85      1.97 o 
  10   3  11       10.47       13.47      1.74 o 
  11   3  11        6.95        6.93      1.27 o 
  12   3  11        5.32        3.84      0.92 o 
 -11   4  11       23.73       19.69      2.60 o 
 -10   4  11       45.68       56.66      4.54 o 
  -9   4  11       49.47       56.22      4.81 o 
  -8   4  11       25.97       27.20      3.72 o 
  -7   4  11      132.51      128.38      7.18 o 
  -6   4  11       39.90       31.69      3.36 o 
  -5   4  11       43.37       44.65      2.54 o 
  -4   4  11      217.84      201.16      8.14 o 
  -3   4  11       32.30       27.15      8.05 o 
  -2   4  11      248.19      225.21     21.35 o 
  -1   4  11      224.03      164.82     18.33 o 
   0   4  11       54.51       60.43      7.93 o 
   1   4  11      229.80      205.93     13.79 o 
   2   4  11      233.58      224.31     15.20 o 
   3   4  11       28.76       16.93      4.79 o 
   4   4  11      227.09      214.18      6.64 o 
   5   4  11       45.94       43.94      3.61 o 
   6   4  11       35.19       30.82      2.67 o 
   7   4  11      116.99      110.15      3.84 o 
   8   4  11       23.77       23.01      1.90 o 
   9   4  11       49.71       51.47      3.17 o 
  10   4  11       49.10       56.16      3.16 o 
  11   4  11       21.64       23.27      1.94 o 
 -11   5  11        0.72        3.49      1.55 o 
 -10   5  11        0.28        1.60      1.63 o 
  -9   5  11       19.18       19.41      2.99 o 
  -8   5  11       48.74       46.20      4.40 o 
  -7   5  11       10.63        7.22      2.27 o 
  -6   5  11        4.20        8.29      2.14 o 
  -5   5  11        5.05        5.15      1.34 o 
  -4   5  11      366.16      373.43      6.53 o 
  -3   5  11       80.12       84.53      3.17 o 
  -2   5  11       24.62        9.43      5.34 o 
  -1   5  11       68.51       63.59     11.90 o 
   0   5  11        5.92        0.62      2.68 o 
   1   5  11       73.55       70.57     12.49 o 
   2   5  11       25.72       20.24      4.99 o 
   3   5  11       86.27       80.62      4.34 o 
   4   5  11      365.22      358.45     17.25 o 
   5   5  11        4.18        3.86      1.22 o 
   6   5  11        3.13        4.82      1.08 o 
   7   5  11       10.12       10.05      1.41 o 
   8   5  11       52.64       55.10      3.36 o 
   9   5  11       20.07       24.24      2.30 o 
  10   5  11        0.15        0.62      0.96 o 
  11   5  11        0.56        1.02      0.85 o 
 -11   6  11        9.30        6.27      1.11 o 
 -10   6  11       30.64       32.60      3.31 o 
  -9   6  11        6.91        5.02      2.04 o 
  -8   6  11       25.38       33.48      3.85 o 
  -7   6  11        8.68        7.86      2.48 o 
  -6   6  11       24.89       29.00      2.65 o 
  -5   6  11      120.64      104.91      4.46 o 
  -4   6  11       10.32       11.72      1.79 o 
  -3   6  11       35.30       33.01      2.23 o 
  -2   6  11       12.74       10.92      1.14 o 
  -1   6  11      537.63      516.95      6.68 o 
   0   6  11        9.02        7.41      1.19 o 
   1   6  11      553.62      512.31     11.62 o 
   2   6  11       12.51       18.97      3.10 o 
   3   6  11       25.34       24.74      4.49 o 
   4   6  11        8.69        5.71      1.39 o 
   5   6  11      110.15      111.90      3.86 o 
   6   6  11       21.95       22.19      1.90 o 
   7   6  11       10.90        8.35      1.79 o 
   8   6  11       22.82       21.89      2.22 o 
   9   6  11        6.62        6.85      1.43 o 
  10   6  11       30.42       32.23      2.24 o 
  11   6  11        9.72        9.09      1.18 o 
 -10   7  11        0.52        0.79      0.92 o 
  -9   7  11        8.95        6.89      2.11 o 
  -8   7  11       12.63       10.69      2.48 o 
  -7   7  11       33.48       31.71      3.73 o 
  -6   7  11       18.62       19.72      5.17 o 
  -5   7  11      128.21      132.91      5.19 o 
  -4   7  11       16.25       16.12      1.99 o 
  -3   7  11      119.09      113.14      3.87 o 
  -2   7  11       15.94       12.95      1.77 o 
  -1   7  11      214.53      212.85      4.44 o 
   0   7  11       94.04      105.25      3.65 o 
   1   7  11      201.47      211.81      7.41 o 
   2   7  11       15.00       11.77      2.28 o 
   3   7  11      119.78      119.80      7.16 o 
   4   7  11       17.89       19.80      1.80 o 
   5   7  11      113.98      124.56      4.09 o 
   6   7  11       19.98       20.42      2.23 o 
   7   7  11       35.68       38.64      2.82 o 
   8   7  11       11.91       12.25      1.81 o 
   9   7  11        9.67        6.63      1.29 o 
  10   7  11        0.54        1.17      0.84 o 
 -10   8  11        1.38        1.45      0.76 o 
  -9   8  11       11.46       13.39      1.51 o 
  -8   8  11        1.00        1.92      1.63 o 
  -7   8  11       23.50       28.39      3.47 o 
  -6   8  11       10.39        7.65      1.81 o 
  -5   8  11        8.10       12.13      2.22 o 
  -4   8  11        3.96        2.89      1.52 o 
  -3   8  11      128.50      127.02      9.83 o 
  -2   8  11       60.43       59.64      2.98 o 
  -1   8  11      179.90      170.15      4.03 o 
   0   8  11       93.16      107.13      3.74 o 
   1   8  11      196.25      179.92      4.76 o 
   2   8  11       58.43       59.80      2.86 o 
   3   8  11      121.15      115.60      4.69 o 
   4   8  11        4.94        5.47      1.93 o 
   5   8  11        5.27        7.89      1.59 o 
   6   8  11       11.40        9.21      2.52 o 
   7   8  11       26.49       30.30      2.96 o 
   8   8  11        0.56       -0.61      1.22 o 
   9   8  11       12.04       13.17      2.18 o 
  10   8  11        1.11        0.42      1.10 o 
  -9   9  11       34.84       36.68      1.98 o 
  -8   9  11       21.89       20.12      2.68 o 
  -7   9  11       14.81       20.71      3.05 o 
  -6   9  11        4.95        5.14      1.56 o 
  -5   9  11       12.79       20.81      2.33 o 
  -4   9  11       78.80       74.05      3.93 o 
  -3   9  11       44.58       42.16      3.10 o 
  -2   9  11       95.24       94.20      4.51 o 
  -1   9  11       33.78       32.75      2.29 o 
   0   9  11      215.38      202.84      6.36 o 
   1   9  11       42.41       46.93      2.60 o 
   2   9  11       91.24       89.14      2.92 o 
   3   9  11       43.32       39.03      2.41 o 
   4   9  11       78.40       77.03      3.18 o 
   5   9  11       11.25       18.10      2.43 o 
   6   9  11        3.44        1.06      1.62 o 
   7   9  11       12.08       10.89      2.18 o 
   8   9  11       22.45       22.80      2.76 o 
   9   9  11       37.03       40.35      4.24 o 
  -8  10  11        4.16        3.10      1.47 o 
  -7  10  11       42.13       41.29      3.58 o 
  -6  10  11        4.10        6.66      1.85 o 
  -5  10  11       15.27       13.19      2.56 o 
  -4  10  11       52.74       52.93      3.43 o 
  -3  10  11       62.92       54.49      3.37 o 
  -2  10  11       45.74       41.63      5.76 o 
  -1  10  11       31.65       37.94      2.41 o 
   0  10  11       81.90       91.81      4.32 o 
   1  10  11       31.12       42.11      3.69 o 
   2  10  11       46.43       41.86      2.39 o 
   3  10  11       69.33       71.74      2.98 o 
   4  10  11       49.64       46.92      3.07 o 
   5  10  11       11.26        9.08      1.20 o 
   6  10  11        4.22        7.54      1.24 o 
   7  10  11       42.56       46.51      2.04 o 
   8  10  11        4.84        4.25      0.77 o 
  -7  11  11        0.94        2.05      1.37 o 
  -6  11  11       13.16       13.58      2.20 o 
  -5  11  11       14.19       15.46      1.80 o 
  -4  11  11        1.12        1.44      1.12 o 
  -3  11  11       20.84       28.29      2.41 o 
  -2  11  11        5.91        5.24      1.48 o 
  -1  11  11       20.82       18.30      2.49 o 
   0  11  11        1.39        2.04      1.04 o 
   1  11  11       21.27       19.58      2.08 o 
   2  11  11        4.97        4.29      1.22 o 
   3  11  11       21.24       26.10      1.81 o 
   4  11  11        0.89        0.94      0.76 o 
   5  11  11       12.24       12.92      1.55 o 
   6  11  11       12.84       12.50      1.46 o 
   7  11  11        0.87        2.50      1.26 o 
  -5  12  11       31.35       43.25      3.33 o 
  -4  12  11       10.96       11.88      1.56 o 
  -3  12  11       16.13       17.91      1.94 o 
  -2  12  11        8.71        4.93      2.24 o 
  -1  12  11        3.33        1.78      1.17 o 
   0  12  11       10.69       14.88      1.84 o 
   1  12  11        2.81        3.06      1.21 o 
   2  12  11        8.00        7.77      1.41 o 
   3  12  11       17.08       17.24      1.39 o 
   4  12  11       10.39       13.83      1.48 o 
  -3  13  11       13.17       12.17      2.70 o 
  -2  13  11       10.85       15.27      3.12 o 
  -1  13  11        1.91        1.34      1.15 o 
   0  13  11        2.96        2.29      1.04 o 
   1  13  11        1.98        1.85      1.20 o 
   2  13  11       10.28       12.56      1.84 o 
   3  13  11       12.67       11.55      2.44 o 
   0   0  12      491.47      484.23     31.08 o 
   1   0  12      270.10      232.29     15.20 o 
   2   0  12       15.05        7.45      4.54 o 
   3   0  12       64.55       43.72     10.54 o 
   4   0  12       15.60        9.67      5.64 o 
   5   0  12       79.91       73.45      3.79 o 
   6   0  12      163.18      163.79      4.53 o 
   7   0  12      294.64      316.30      6.32 o 
   8   0  12       24.34       37.06      2.32 o 
   9   0  12       32.44       39.76      2.28 o 
  10   0  12        0.54        0.14      1.08 o 
  11   0  12       42.93       60.02      4.17 o 
 -11   1  12       23.36       31.35      2.17 o 
 -10   1  12        0.04       -1.25      1.25 o 
  -9   1  12       33.19       37.66      2.19 o 
  -8   1  12       22.52       29.92      2.08 o 
  -7   1  12       41.35       39.56      2.35 o 
  -6   1  12       10.63       12.03      1.87 o 
  -5   1  12      409.40      394.08      8.37 o 
  -4   1  12       17.82       20.78      2.80 o 
  -3   1  12      521.53      482.73     21.68 o 
  -2   1  12       34.25       28.25      5.54 o 
  -1   1  12      176.18      174.36     13.11 o 
   0   1  12      229.44      200.77     14.15 o 
   1   1  12      170.50      176.73     13.25 o 
   2   1  12       34.97       33.66      7.81 o 
   3   1  12      535.49      532.47     33.41 o 
   4   1  12       17.28       22.24      2.14 o 
   5   1  12      405.44      393.92      8.61 o 
   6   1  12        9.98        8.59      1.49 o 
   7   1  12       48.22       50.92      2.70 o 
   8   1  12       20.80       26.76      2.03 o 
   9   1  12       37.53       44.58      2.42 o 
  10   1  12        0.03       -0.84      1.57 o 
  11   1  12       22.24       24.62      2.83 o 
 -11   2  12        5.46        3.13      1.02 o 
 -10   2  12       14.62       15.63      1.81 o 
  -9   2  12       12.37       21.52      2.17 o 
  -8   2  12       17.52       22.01      2.20 o 
  -7   2  12       43.40       51.38      3.21 o 
  -6   2  12       57.58       64.50      3.78 o 
  -5   2  12       99.69       90.98      6.48 o 
  -4   2  12       13.82       19.29      2.94 o 
  -3   2  12       59.25       43.64      6.86 o 
  -2   2  12        3.81       10.66      4.08 o 
  -1   2  12      130.76      100.78     10.15 o 
   0   2  12       32.56       21.99      4.78 o 
   1   2  12      124.47      100.85     10.17 o 
   2   2  12        2.83       -0.33      4.23 o 
   3   2  12       61.85       57.67     11.51 o 
   4   2  12       13.90       12.25      1.77 o 
   5   2  12       97.29      103.53      4.56 o 
   6   2  12       53.28       55.91      3.57 o 
   7   2  12       43.12       44.40      2.51 o 
   8   2  12       16.59       23.09      1.93 o 
   9   2  12       10.58       18.58      2.11 o 
  10   2  12       14.55       11.54      2.35 o 
  11   2  12        5.11        5.33      1.75 o 
 -11   3  12        1.37        3.56      1.03 o 
 -10   3  12        0.33        1.96      1.08 o 
  -9   3  12       96.10       95.85      6.03 o 
  -8   3  12       13.00       17.12      3.10 o 
  -7   3  12      130.80      155.64      5.38 o 
  -6   3  12      149.38      162.55      5.50 o 
  -5   3  12       81.47       87.35      4.04 o 
  -4   3  12       58.86       61.85      6.30 o 
  -3   3  12       32.36       25.79      3.85 o 
  -2   3  12      190.31      175.62     13.44 o 
  -1   3  12      200.68      169.84     13.24 o 
   0   3  12       69.72       63.08     12.82 o 
   1   3  12      209.86      164.54     20.11 o 
   2   3  12      219.90      193.38     20.20 o 
   3   3  12       36.25       36.17      2.71 o 
   4   3  12       68.03       66.99      3.66 o 
   5   3  12       72.39       78.07      3.99 o 
   6   3  12      143.54      151.45      5.58 o 
   7   3  12      133.60      163.01      5.78 o 
   8   3  12       14.37       13.32      2.01 o 
   9   3  12       98.12      112.42      5.07 o 
  10   3  12        0.15        0.98      1.53 o 
  11   3  12        2.18        1.36      1.25 o 
 -11   4  12        9.74       10.29      1.97 o 
 -10   4  12        2.22        0.72      1.55 o 
  -9   4  12       20.98       23.51      3.18 o 
  -8   4  12        5.90        3.76      2.13 o 
  -7   4  12      136.06      117.89      6.80 o 
  -6   4  12        0.06        0.85      1.11 o 
  -5   4  12        0.42        1.18      1.25 o 
  -4   4  12      402.71      389.97      6.94 o 
  -3   4  12       76.16       84.77      6.20 o 
  -2   4  12      314.39      294.43      6.06 o 
  -1   4  12      444.21      387.12     10.18 o 
   0   4  12        9.24        4.58      3.26 o 
   1   4  12      483.65      440.62     11.55 o 
   2   4  12      284.32      274.16      5.75 o 
   3   4  12       62.68       76.18      3.85 o 
   4   4  12      413.02      390.28      8.72 o 
   5   4  12        0.15        0.85      2.41 o 
   6   4  12        1.16        0.61      1.70 o 
   7   4  12      121.21      110.06      4.78 o 
   8   4  12        4.35        4.27      1.41 o 
   9   4  12       27.11       28.34      2.31 o 
  10   4  12        2.63        3.64      1.08 o 
  11   4  12        9.08        7.90      1.11 o 
 -10   5  12       18.16       25.51      2.93 o 
  -9   5  12        4.69        3.72      1.97 o 
  -8   5  12        4.10        0.16      1.70 o 
  -7   5  12       26.45       20.32      3.19 o 
  -6   5  12       53.03       46.19      4.41 o 
  -5   5  12       23.71       27.30      2.03 o 
  -4   5  12       22.08       25.36      1.97 o 
  -3   5  12      289.99      266.93      5.85 o 
  -2   5  12      183.94      180.84      4.90 o 
  -1   5  12      238.41      213.28      5.29 o 
   0   5  12      182.17      165.95      4.66 o 
   1   5  12      252.22      234.26     11.10 o 
   2   5  12      172.18      181.27      4.76 o 
   3   5  12      294.03      284.08     20.52 o 
   4   5  12       18.76       23.44      4.32 o 
   5   5  12       28.44       30.33      2.65 o 
   6   5  12       53.23       50.12      3.35 o 
   7   5  12       29.44       24.12      2.78 o 
   8   5  12        5.02        3.03      1.21 o 
   9   5  12        4.92        4.96      1.68 o 
  10   5  12       17.72       20.58      1.76 o 
 -10   6  12       10.50       12.50      2.10 o 
  -9   6  12        9.18        7.56      2.03 o 
  -8   6  12        0.91        3.55      2.08 o 
  -7   6  12       15.39       15.93      2.80 o 
  -6   6  12       49.08       50.14      4.51 o 
  -5   6  12       41.02       38.75      3.70 o 
  -4   6  12      107.17      100.90      3.64 o 
  -3   6  12       36.14       41.73      2.50 o 
  -2   6  12      110.49       94.29      3.10 o 
  -1   6  12      213.37      189.35      5.09 o 
   0   6  12       61.65       61.50      3.00 o 
   1   6  12      210.18      194.74      5.12 o 
   2   6  12      117.85      104.97      5.50 o 
   3   6  12       39.79       46.80      3.17 o 
   4   6  12       93.71       86.75      4.24 o 
   5   6  12       42.65       40.06      3.01 o 
   6   6  12       48.88       45.04      3.12 o 
   7   6  12       17.00       20.81      2.11 o 
   8   6  12        1.04        0.67      1.00 o 
   9   6  12        8.99       10.97      1.48 o 
  10   6  12       11.72       14.06      1.46 o 
 -10   7  12        3.45        2.40      1.03 o 
  -9   7  12        8.21       10.01      2.14 o 
  -8   7  12       18.95       19.67      2.87 o 
  -7   7  12        0.40       -0.04      1.65 o 
  -6   7  12      174.91      175.39      8.05 o 
  -5   7  12       98.46       96.98      4.46 o 
  -4   7  12       13.21       12.50      1.95 o 
  -3   7  12      158.68      162.11     10.49 o 
  -2   7  12       52.79       57.07      2.91 o 
  -1   7  12      330.11      303.51      6.44 o 
   0   7  12      441.53      429.93      9.95 o 
   1   7  12      331.16      312.04      6.48 o 
   2   7  12       61.98       62.71      3.02 o 
   3   7  12      161.71      156.46      7.77 o 
   4   7  12       12.81        9.91      2.48 o 
   5   7  12       93.51       96.75      4.35 o 
   6   7  12      164.53      177.43      5.72 o 
   7   7  12        0.38        0.71      1.03 o 
   8   7  12       18.93       21.83      1.96 o 
   9   7  12        7.81        7.98      1.27 o 
  10   7  12        2.53        4.38      1.27 o 
  -9   8  12        2.09        0.62      0.73 o 
  -8   8  12        8.08        9.90      1.33 o 
  -7   8  12       15.43       19.67      2.95 o 
  -6   8  12        3.07        8.82      2.52 o 
  -5   8  12       21.88       25.37      3.39 o 
  -4   8  12      168.31      187.76      6.10 o 
  -3   8  12       27.84       25.32      3.71 o 
  -2   8  12       16.92       20.19      1.90 o 
  -1   8  12       33.52       24.48      1.71 o 
   0   8  12        2.58        0.03      0.86 o 
   1   8  12       37.90       30.91      2.22 o 
   2   8  12       22.82       24.17      1.97 o 
   3   8  12       25.51       29.60      2.10 o 
   4   8  12      173.84      194.88      5.89 o 
   5   8  12       25.37       22.56      2.99 o 
   6   8  12        4.05        6.21      2.01 o 
   7   8  12       14.56       16.69      2.41 o 
   8   8  12        7.88       13.21      2.15 o 
   9   8  12        3.33        3.25      1.30 o 
  -8   9  12        5.98        5.91      1.63 o 
  -7   9  12        2.33        3.32      1.75 o 
  -6   9  12       25.97       29.58      3.29 o 
  -5   9  12       27.13       24.02      2.36 o 
  -4   9  12       15.81       15.78      2.04 o 
  -3   9  12       24.07       17.72      2.47 o 
  -2   9  12       23.57       18.18      3.78 o 
  -1   9  12       17.47       22.84      2.77 o 
   0   9  12       78.25       68.79      4.17 o 
   1   9  12       17.54       20.77      1.55 o 
   2   9  12       23.53       21.31      1.53 o 
   3   9  12       23.93       22.54      1.56 o 
   4   9  12       16.90       14.17      1.50 o 
   5   9  12       25.01       26.00      1.85 o 
   6   9  12       24.20       24.68      1.73 o 
   7   9  12        2.25        3.83      1.19 o 
   8   9  12        6.24        7.40      1.13 o 
  -7  10  12        1.93        0.32      1.31 o 
  -6  10  12       25.38       28.48      3.06 o 
  -5  10  12       12.91       12.04      1.71 o 
  -4  10  12        3.85        3.92      1.41 o 
  -3  10  12        9.73       12.79      2.46 o 
  -2  10  12       29.54       27.84      2.46 o 
  -1  10  12        1.84        4.07      1.47 o 
   0  10  12        2.32        4.19      1.29 o 
   1  10  12        1.89        3.06      1.05 o 
   2  10  12       29.05       32.09      2.07 o 
   3  10  12        9.77       12.55      2.25 o 
   4  10  12        2.27        1.13      0.73 o 
   5  10  12       11.81       12.50      1.24 o 
   6  10  12       25.19       32.89      3.13 o 
   7  10  12        1.71        0.80      0.66 o 
  -6  11  12       40.37       42.89      3.18 o 
  -5  11  12       11.43       10.85      2.05 o 
  -4  11  12       12.45       14.60      1.76 o 
  -3  11  12        8.72       12.85      1.69 o 
  -2  11  12        2.68        1.91      1.52 o 
  -1  11  12       14.94       15.13      1.94 o 
   0  11  12      137.49      132.79      4.62 o 
   1  11  12       13.49       19.09      1.91 o 
   2  11  12        1.27        0.98      1.15 o 
   3  11  12        8.55       10.70      1.16 o 
   4  11  12       12.86        9.35      1.34 o 
   5  11  12       10.06        8.69      2.35 o 
   6  11  12       43.26       47.73      2.20 o 
  -4  12  12       11.38       11.58      1.92 o 
  -3  12  12        4.07        5.79      2.07 o 
  -2  12  12        7.96        9.95      1.50 o 
  -1  12  12       11.60       12.58      1.90 o 
   0  12  12        4.80        3.59      1.14 o 
   1  12  12       12.02       10.50      1.41 o 
   2  12  12        9.65       11.50      3.54 o 
   3  12  12        3.75        4.41      1.43 o 
   4  12  12       12.13        4.76      1.35 o 
   1   0  13       73.01       60.30      2.56 o 
   2   0  13      224.23      215.67      6.08 o 
   3   0  13      234.91      224.91      6.82 o 
   4   0  13       11.73        7.48      2.40 o 
   5   0  13        3.50        3.91      2.12 o 
   6   0  13       56.17       61.45      2.84 o 
   7   0  13       36.09       31.02      2.10 o 
   8   0  13       15.52        9.45      1.32 o 
   9   0  13        5.05        6.03      1.09 o 
  10   0  13        3.00        7.29      1.76 o 
  11   0  13        0.59       -0.64      1.18 o 
 -11   1  13        5.46        6.89      1.47 o 
 -10   1  13       22.78       26.25      2.03 o 
  -9   1  13        5.75        4.88      1.03 o 
  -8   1  13       33.76       38.22      2.23 o 
  -7   1  13        0.90        2.49      0.99 o 
  -6   1  13        8.35        7.43      1.49 o 
  -5   1  13       69.44       78.97      5.65 o 
  -4   1  13       92.41       81.85      5.73 o 
  -3   1  13      289.39      297.67     10.54 o 
  -2   1  13       45.37       49.56      4.52 o 
  -1   1  13      146.04      142.09      4.06 o 
   0   1  13      216.33      188.84      8.01 o 
   1   1  13      138.25      141.50     10.54 o 
   2   1  13       54.67       50.75      5.27 o 
   3   1  13      283.32      302.52      7.40 o 
   4   1  13       84.37       90.72      4.23 o 
   5   1  13       73.12       68.68      3.75 o 
   6   1  13       11.61        9.22      1.71 o 
   7   1  13        0.74        1.50      1.31 o 
   8   1  13       31.40       30.86      2.07 o 
   9   1  13        5.86        6.83      1.45 o 
  10   1  13       22.72       22.08      2.75 o 
  11   1  13        6.23        6.11      1.58 o 
 -11   2  13        2.82        3.56      1.18 o 
 -10   2  13        6.79        9.78      1.34 o 
  -9   2  13        5.64        4.36      1.73 o 
  -8   2  13       11.28       11.62      1.75 o 
  -7   2  13       39.33       36.29      2.75 o 
  -6   2  13      268.70      270.45      7.07 o 
  -5   2  13       70.49       68.03      3.65 o 
  -4   2  13      168.29      169.52      8.08 o 
  -3   2  13       50.99       58.05      4.84 o 
  -2   2  13      469.81      448.79     12.78 o 
  -1   2  13      281.79      282.13     10.14 o 
   0   2  13      314.20      321.07      8.97 o 
   1   2  13      279.01      285.35      7.08 o 
   2   2  13      454.45      454.18      9.02 o 
   3   2  13       51.43       51.04      2.62 o 
   4   2  13      157.38      159.98      9.27 o 
   5   2  13       68.72       70.88      3.84 o 
   6   2  13      279.09      266.64      7.26 o 
   7   2  13       38.06       42.96      3.03 o 
   8   2  13        9.09        9.32      1.70 o 
   9   2  13        6.30        6.95      1.50 o 
  10   2  13        7.18       10.52      2.17 o 
  11   2  13        2.87        2.41      1.26 o 
 -10   3  13        9.99       12.71      2.18 o 
  -9   3  13       11.62       13.94      2.63 o 
  -8   3  13      212.85      212.97      8.66 o 
  -7   3  13       20.54       24.15      2.27 o 
  -6   3  13       14.05       15.24      1.99 o 
  -5   3  13       54.07       53.70      3.55 o 
  -4   3  13      226.37      190.21      8.52 o 
  -3   3  13      159.07      146.60      7.51 o 
  -2   3  13       21.62       29.06      4.15 o 
  -1   3  13       39.27       45.16      4.77 o 
   0   3  13      174.47      188.40      5.94 o 
   1   3  13       41.35       46.62      3.06 o 
   2   3  13       28.07       29.70      2.07 o 
   3   3  13      142.57      142.38      4.31 o 
   4   3  13      221.69      191.01      6.17 o 
   5   3  13       58.02       62.23      3.67 o 
   6   3  13       14.41       18.46      2.15 o 
   7   3  13       17.47       21.56      2.34 o 
   8   3  13      224.57      253.80      6.76 o 
   9   3  13        9.87       10.58      2.34 o 
  10   3  13       11.13       13.39      2.27 o 
 -10   4  13        4.84        7.84      1.93 o 
  -9   4  13       32.93       44.46      3.89 o 
  -8   4  13       10.79       10.26      2.42 o 
  -7   4  13       37.64       34.50      3.83 o 
  -6   4  13       41.53       40.02      2.83 o 
  -5   4  13       68.77       65.80      3.56 o 
  -4   4  13      139.17      151.70     11.21 o 
  -3   4  13      159.30      147.93      5.53 o 
  -2   4  13      121.33      125.21      7.40 o 
  -1   4  13       71.92       69.57      3.47 o 
   0   4  13        0.09       -0.13      1.10 o 
   1   4  13       64.24       65.16      6.11 o 
   2   4  13      130.93      142.60      5.45 o 
   3   4  13      160.94      138.79      4.29 o 
   4   4  13      120.71      131.96      5.18 o 
   5   4  13       72.36       66.40      3.78 o 
   6   4  13       40.41       40.11      3.05 o 
   7   4  13       44.71       49.57      3.23 o 
   8   4  13        9.96       10.19      1.76 o 
   9   4  13       29.88       38.82      3.79 o 
  10   4  13        4.03        6.20      1.74 o 
 -10   5  13       19.23       20.59      2.42 o 
  -9   5  13        6.38        8.87      2.19 o 
  -8   5  13       14.89       16.24      2.67 o 
  -7   5  13        4.94        8.27      2.24 o 
  -6   5  13       58.77       59.30      4.85 o 
  -5   5  13       32.55       28.01      2.45 o 
  -4   5  13       43.60       46.26      2.57 o 
  -3   5  13      154.82      166.15      4.00 o 
  -2   5  13      340.56      301.02      7.89 o 
  -1   5  13      114.12       99.22      3.75 o 
   0   5  13      156.70      148.49      4.51 o 
   1   5  13      103.95      105.84      3.80 o 
   2   5  13      339.56      297.84     10.72 o 
   3   5  13      157.35      165.85      5.05 o 
   4   5  13       51.05       52.58      3.39 o 
   5   5  13       35.10       32.61      2.72 o 
   6   5  13       63.84       69.85      3.79 o 
   7   5  13        5.82        6.63      1.95 o 
   8   5  13       16.37       15.22      2.77 o 
   9   5  13        5.69        6.19      1.76 o 
  10   5  13       19.39       20.86      2.45 o 
  -9   6  13        3.27        4.17      1.61 o 
  -8   6  13        7.02        8.03      2.08 o 
  -7   6  13       22.45       26.27      3.24 o 
  -6   6  13       71.11       88.30      5.67 o 
  -5   6  13       27.79       34.74      3.78 o 
  -4   6  13       25.93       24.79      2.35 o 
  -3   6  13        7.78        6.98      1.22 o 
  -2   6  13       92.39       92.81      6.61 o 
  -1   6  13       35.06       40.99      3.06 o 
   0   6  13       46.92       45.44      2.65 o 
   1   6  13       36.79       40.72      3.02 o 
   2   6  13       96.15      106.73      5.53 o 
   3   6  13        6.54        6.69      1.95 o 
   4   6  13       29.08       26.00      2.46 o 
   5   6  13       31.17       32.13      2.72 o 
   6   6  13       77.20       94.87      4.27 o 
   7   6  13       20.66       18.84      3.05 o 
   8   6  13        6.42        8.72      2.02 o 
   9   6  13        4.33        2.66      1.35 o 
  -9   7  13        2.85        4.24      0.95 o 
  -8   7  13       13.59       11.69      2.24 o 
  -7   7  13        4.33        3.78      1.78 o 
  -6   7  13       11.45        8.52      2.03 o 
  -5   7  13       69.60       72.12      5.14 o 
  -4   7  13       86.53       95.68      3.46 o 
  -3   7  13       16.80       16.65      1.71 o 
  -2   7  13       86.65       73.24      5.19 o 
  -1   7  13       46.40       45.94      2.24 o 
   0   7  13      204.97      211.99      5.39 o 
   1   7  13       44.40       44.93      2.61 o 
   2   7  13       86.02       71.70      3.16 o 
   3   7  13       10.61       11.19      2.53 o 
   4   7  13       88.38       94.66      4.16 o 
   5   7  13       63.21       66.94      5.10 o 
   9   7  13        2.80        1.66      1.15 o 
  -8   8  13        0.44        0.62      1.33 o 
  -7   8  13        9.04        7.54      1.95 o 
  -6   8  13       21.75       27.21      3.14 o 
  -5   8  13       47.65       53.80      4.41 o 
  -4   8  13        3.84        2.47      3.00 o 
  -3   8  13       71.38       67.28      2.89 o 
  -2   8  13       21.43       20.98      2.35 o 
  -1   8  13       52.10       53.69      2.73 o 
   0   8  13       19.56       24.73      1.96 o 
   1   8  13       52.13       59.31      2.87 o 
   2   8  13       23.69       25.70      1.94 o 
   3   8  13       70.94       70.42      3.79 o 
   4   8  13        3.74        3.79      1.32 o 
   5   8  13       52.23       57.57      3.29 o 
   6   8  13       22.63       27.88      3.20 o 
   7   8  13       12.13       14.25      1.52 o 
   8   8  13        0.55        1.21      0.65 o 
  -7   9  13        0.90        0.36      1.31 o 
  -6   9  13        6.11        4.08      1.67 o 
  -5   9  13        6.62        7.41      1.95 o 
  -4   9  13        8.74        8.32      1.59 o 
  -3   9  13        1.64        2.37      1.51 o 
  -2   9  13        3.80        2.64      1.27 o 
  -1   9  13       23.05       23.02      1.91 o 
   0   9  13        0.19        0.32      1.04 o 
   1   9  13       20.44       17.89      1.70 o 
   2   9  13        3.74        3.81      1.00 o 
   3   9  13        2.41       -0.47      0.87 o 
   4   9  13        8.84        7.08      1.36 o 
   5   9  13        7.01        6.22      1.03 o 
   6   9  13        5.90        5.82      1.20 o 
   7   9  13        0.99        0.95      0.63 o 
  -6  10  13        7.82        7.40      1.75 o 
  -5  10  13       11.94       20.21      2.58 o 
  -4  10  13        2.95        6.16      1.42 o 
  -3  10  13        7.03        6.32      1.49 o 
  -2  10  13        1.41        1.62      1.14 o 
  -1  10  13       26.87       27.81      2.30 o 
   0  10  13        4.44        5.26      1.47 o 
   1  10  13       25.50       25.94      1.80 o 
   2  10  13        1.41       -0.10      1.14 o 
   3  10  13        7.02        6.06      1.12 o 
   4  10  13        3.10        2.94      1.43 o 
   5  10  13       14.54       18.03      1.51 o 
   6  10  13        7.99        7.63      0.86 o 
  -4  11  13        0.73        0.19      1.23 o 
  -3  11  13        0.50        1.88      1.10 o 
  -2  11  13        2.43        1.99      1.39 o 
  -1  11  13       31.06       32.44      2.26 o 
   0  11  13        0.14        2.69      1.17 o 
   1  11  13       31.51       32.02      2.12 o 
   2  11  13        2.23        1.38      2.37 o 
   3  11  13        0.83        1.19      1.14 o 
   4  11  13        0.57        0.62      1.09 o 
  -1  12  13        4.90        4.81      1.19 o 
   0  12  13       15.61       17.90      1.93 o 
   1  12  13        6.18        7.85      3.70 o 
   0   0  14      679.82      678.82     10.94 o 
   1   0  14       19.00       17.75      1.63 o 
   2   0  14      639.85      601.14      8.39 o 
   3   0  14        0.25        2.13      1.78 o 
   4   0  14      118.33      136.49      7.43 o 
   5   0  14        8.42        8.72      2.52 o 
   6   0  14        9.11        3.81      1.98 o 
   7   0  14       28.40       25.74      1.86 o 
   8   0  14       30.31       35.70      2.03 o 
   9   0  14       27.44       31.10      1.76 o 
  10   0  14       11.06        5.34      1.51 o 
 -10   1  14        2.07        1.08      1.01 o 
  -9   1  14       14.04       20.87      1.77 o 
  -8   1  14        2.77        1.21      0.81 o 
  -7   1  14       11.54        9.08      1.77 o 
  -6   1  14        0.95       -1.90      1.90 o 
  -5   1  14      245.94      219.90      9.30 o 
  -4   1  14       35.35       34.34      3.96 o 
  -3   1  14      167.62      153.62      7.77 o 
  -2   1  14       22.13       17.30      2.91 o 
  -1   1  14        4.24        1.95      1.16 o 
   0   1  14        0.40        0.46      1.36 o 
   1   1  14        1.12        0.18      1.20 o 
   2   1  14       21.44       19.99      5.84 o 
   3   1  14      156.98      159.61     11.61 o 
   4   1  14       35.73       35.89      2.77 o 
   5   1  14      260.96      269.19      5.75 o 
   6   1  14        0.82        0.05      0.95 o 
   7   1  14        6.67        5.48      1.42 o 
   8   1  14        3.59        2.58      1.21 o 
   9   1  14       12.10       16.31      2.09 o 
  10   1  14        1.99        2.15      1.23 o 
 -10   2  14        9.66        7.95      1.72 o 
  -9   2  14        1.36        1.09      1.48 o 
  -8   2  14       70.53       80.79      3.52 o 
  -7   2  14        5.52        4.32      1.38 o 
  -6   2  14       43.97       54.35      4.51 o 
  -5   2  14       27.31       28.73      3.57 o 
  -4   2  14      130.95      125.50      7.11 o 
  -3   2  14      303.84      292.56     10.62 o 
  -2   2  14      125.51      105.82      6.46 o 
  -1   2  14      318.46      317.44      7.80 o 
   0   2  14       35.21       40.38      4.18 o 
   1   2  14      322.07      345.93      7.99 o 
   2   2  14      139.86      118.89      7.24 o 
   3   2  14      298.43      293.31      7.08 o 
   4   2  14      130.65      120.32      3.99 o 
   5   2  14       35.50       35.80      2.27 o 
   6   2  14       43.20       53.30      3.31 o 
   7   2  14        4.27        5.97      1.46 o 
   8   2  14       74.61       77.86      3.65 o 
   9   2  14        1.51        1.69      1.53 o 
  10   2  14        8.63        5.75      1.06 o 
 -10   3  14        4.15        4.11      1.38 o 
  -9   3  14        2.11        2.36      1.57 o 
  -8   3  14       22.29       18.42      2.68 o 
  -7   3  14        5.44        8.90      1.56 o 
  -6   3  14       40.30       47.55      3.01 o 
  -5   3  14       33.16       37.52      2.76 o 
  -4   3  14      102.64      100.04      6.27 o 
  -3   3  14      135.10      129.23      7.18 o 
  -2   3  14       29.75       18.32      3.09 o 
  -1   3  14       74.36       68.89      5.31 o 
   0   3  14        1.13        4.67      2.03 o 
   1   3  14       83.56       67.28      7.12 o 
   2   3  14       29.50       30.35      2.60 o 
   3   3  14      142.80      145.83      4.37 o 
   4   3  14      103.69       99.10      3.66 o 
   5   3  14       27.81       30.25      2.09 o 
   6   3  14       41.79       54.23      3.33 o 
   7   3  14        6.74       10.07      1.75 o 
   8   3  14       19.79       14.86      1.91 o 
   9   3  14        2.35        5.59      1.77 o 
  10   3  14        4.33        6.10      1.07 o 
  -9   4  14       21.94       25.71      2.82 o 
  -8   4  14       24.22       29.68      3.18 o 
  -7   4  14       13.35        9.99      1.49 o 
  -6   4  14       37.93       39.59      2.71 o 
  -5   4  14        7.03        7.39      1.46 o 
  -4   4  14       68.05       60.63      4.87 o 
  -3   4  14       10.60       17.03      2.83 o 
  -2   4  14        4.26        4.29      1.71 o 
  -1   4  14       28.03       29.07      2.12 o 
   0   4  14       91.62       90.46      3.51 o 
   1   4  14       34.31       32.65      2.70 o 
   2   4  14        5.35        5.88      1.68 o 
   3   4  14       10.22       11.43      1.79 o 
   4   4  14       59.01       56.98      3.31 o 
   5   4  14        5.62        6.80      1.27 o 
   6   4  14       38.73       39.96      2.89 o 
   7   4  14       13.36       11.08      1.68 o 
   8   4  14       22.14       27.02      3.07 o 
   9   4  14       20.78       24.38      2.77 o 
  -9   5  14       13.34       14.01      2.09 o 
  -8   5  14        6.00        7.37      1.86 o 
  -7   5  14       49.55       54.40      4.25 o 
  -6   5  14        1.46        3.49      1.20 o 
  -5   5  14       21.00       20.90      2.05 o 
  -4   5  14       39.45       40.03      4.03 o 
  -3   5  14       19.97       15.48      2.70 o 
  -2   5  14        5.26       10.54      1.92 o 
  -1   5  14        0.86        0.51      1.08 o 
   0   5  14        0.07        1.73      1.08 o 
   1   5  14        1.02        1.46      1.12 o 
   2   5  14        4.02        3.79      1.59 o 
   3   5  14       24.64       22.64      2.22 o 
   4   5  14       44.59       42.01      2.95 o 
   5   5  14       22.38       21.66      1.82 o 
   6   5  14        1.95        2.90      1.04 o 
   7   5  14       48.21       48.22      2.96 o 
   8   5  14        6.89        8.26      1.38 o 
   9   5  14       13.44       15.04      1.53 o 
  -8   6  14        2.17        6.36      1.84 o 
  -7   6  14        2.30        1.19      1.46 o 
  -6   6  14       33.26       37.28      3.64 o 
  -5   6  14       28.64       31.41      2.37 o 
  -4   6  14       13.13       11.31      1.62 o 
  -3   6  14       45.83       41.65      2.38 o 
  -2   6  14       19.16       17.51      2.22 o 
  -1   6  14        0.16        0.49      1.26 o 
   0   6  14       52.77       49.08      2.68 o 
   1   6  14        0.99        1.53      1.03 o 
   2   6  14       16.42       15.71      2.05 o 
   3   6  14       44.65       39.68      2.81 o 
   4   6  14       12.79       12.92      1.89 o 
   5   6  14       30.59       31.62      2.58 o 
   6   6  14       33.92       29.46      3.47 o 
   7   6  14        2.30        3.10      1.83 o 
   8   6  14        2.04        4.90      1.73 o 
  -8   7  14       19.19       18.37      2.22 o 
  -7   7  14        1.23        1.75      1.39 o 
  -6   7  14        9.38        5.55      1.73 o 
  -5   7  14        8.84       12.26      2.43 o 
  -4   7  14        0.40        0.40      1.07 o 
  -3   7  14        0.31        1.33      0.97 o 
  -2   7  14        5.33        6.72      1.46 o 
  -1   7  14       24.45       17.53      2.23 o 
   0   7  14       14.75        9.64      1.58 o 
   1   7  14       23.11       19.52      1.78 o 
   2   7  14        3.46        2.86      1.09 o 
   3   7  14        0.84        0.70      1.15 o 
   4   7  14        0.51        1.02      1.14 o 
   5   7  14        9.39       10.92      2.39 o 
   6   7  14        8.25        8.38      2.04 o 
   7   7  14        0.93       -0.59      1.32 o 
   8   7  14       17.50       16.53      2.20 o 
  -7   8  14        4.89        6.17      1.67 o 
  -6   8  14        5.27        5.43      1.75 o 
  -5   8  14        7.14        6.50      1.73 o 
  -4   8  14       11.03        8.65      2.01 o 
  -3   8  14        0.38       -1.15      1.15 o 
  -2   8  14        7.96        7.40      1.24 o 
  -1   8  14        2.41        0.55      1.18 o 
   0   8  14       34.53       32.89      2.71 o 
   1   8  14        2.55        1.37      0.94 o 
   2   8  14       10.10        7.52      1.18 o 
   3   8  14        0.18       -1.21      1.21 o 
   4   8  14       12.01       11.16      1.70 o 
   5   8  14        7.32        8.21      1.46 o 
   6   8  14        3.64        3.09      1.38 o 
   7   8  14        4.64        5.33      1.09 o 
  -6   9  14        2.48        3.11      1.41 o 
  -5   9  14        2.76        1.23      1.42 o 
  -4   9  14       20.87       24.75      2.83 o 
  -3   9  14        2.41        1.67      2.92 o 
  -2   9  14       14.29       12.52      1.29 o 
  -1   9  14        4.88        5.74      1.33 o 
   0   9  14        0.01        1.16      1.19 o 
   1   9  14        5.12        6.34      1.40 o 
   2   9  14       15.07       12.09      1.29 o 
   3   9  14        2.69        2.71      1.31 o 
   4   9  14       20.29       19.38      1.84 o 
   5   9  14        2.71        2.31      1.00 o 
   6   9  14        2.69        2.97      0.95 o 
  -4  10  14        0.97        4.30      1.53 o 
  -3  10  14        1.42        3.42      3.60 o 
  -2  10  14        1.12        2.22      1.09 o 
  -1  10  14        1.16        0.94      0.75 o 
   0  10  14       21.71       22.45      2.64 o 
   1  10  14        1.14        0.94      0.93 o 
   2  10  14        1.28        0.27      0.98 o 
   3  10  14        1.44       -0.12      1.31 o 
   4  10  14        1.40       -0.05      0.76 o 
  -2  11  14        1.42        2.56      1.53 o 
  -1  11  14        2.56        3.99      1.04 o 
   0  11  14       18.41       10.82      1.23 o 
   1  11  14        2.80        2.66      1.48 o 
   2  11  14        1.33        0.82      1.16 o 
   1   0  15       65.79       62.75      2.82 o 
   2   0  15       21.83       24.53      1.82 o 
   3   0  15      185.83      182.69      8.42 o 
   4   0  15        5.56        1.82      2.00 o 
   5   0  15        0.70       -1.98      2.14 o 
   6   0  15       12.78       11.39      2.51 o 
   7   0  15        0.32        0.95      1.57 o 
   8   0  15       30.37       36.32      2.26 o 
   9   0  15        1.23        2.15      0.81 o 
  -9   1  15        8.47        6.26      1.48 o 
  -8   1  15        2.51        1.85      0.95 o 
  -7   1  15        0.08        2.59      1.68 o 
  -6   1  15       18.10       18.05      2.83 o 
  -5   1  15        1.31        2.16      1.91 o 
  -4   1  15       48.26       41.08      4.28 o 
  -3   1  15       37.20       34.74      4.04 o 
  -2   1  15       35.63       28.93      3.68 o 
  -1   1  15       32.45       37.06      4.95 o 
   0   1  15        0.26        2.49      0.93 o 
   1   1  15       34.85       41.61      2.37 o 
   2   1  15       28.23       27.71      2.27 o 
   3   1  15       37.61       32.70      2.68 o 
   4   1  15       54.39       50.20      3.13 o 
   5   1  15        1.76        1.38      1.59 o 
   6   1  15       15.72       15.32      1.50 o 
   7   1  15        0.04        0.43      1.36 o 
   8   1  15        2.42        3.81      1.12 o 
   9   1  15        8.83       10.68      1.76 o 
  -9   2  15       41.95       43.75      3.09 o 
  -8   2  15       45.61       52.21      2.59 o 
  -7   2  15       15.54       14.07      1.63 o 
  -6   2  15       25.12       30.37      3.51 o 
  -5   2  15       28.22       28.21      3.48 o 
  -4   2  15        9.24        6.86      2.23 o 
  -3   2  15      141.12      143.16      7.53 o 
  -2   2  15        7.63        6.30      2.40 o 
  -1   2  15       31.20       37.29      3.99 o 
   0   2  15       36.92       33.92      2.17 o 
   1   2  15       32.29       37.96      3.23 o 
   2   2  15       11.84       13.26      1.94 o 
   3   2  15      146.68      140.95      5.16 o 
   4   2  15       10.41        8.51      1.38 o 
   5   2  15       26.09       20.97      1.72 o 
   6   2  15       19.14       20.17      1.70 o 
   7   2  15       16.88       16.84      1.48 o 
   8   2  15       46.19       53.16      2.24 o 
   9   2  15       42.34       42.76      2.13 o 
  -9   3  15        0.10        1.70      1.23 o 
  -8   3  15        2.09        4.91      1.12 o 
  -7   3  15        9.59        8.06      1.27 o 
  -6   3  15       16.51       16.58      1.80 o 
  -5   3  15        6.13        5.97      2.18 o 
  -4   3  15       75.69       65.61      5.08 o 
  -3   3  15       27.17       26.43      3.44 o 
  -2   3  15       21.13       20.76      3.20 o 
  -1   3  15       15.18       21.78      3.26 o 
   0   3  15        4.64        1.63      1.67 o 
   1   3  15       14.41       20.83      2.21 o 
   2   3  15       16.01       14.00      1.58 o 
   3   3  15       26.71       28.68      2.53 o 
   4   3  15       79.65       69.05      3.00 o 
   5   3  15        4.69        1.37      0.94 o 
   6   3  15       15.64       15.71      1.53 o 
   7   3  15       10.58        8.44      1.21 o 
   8   3  15        1.73        1.14      0.82 o 
   9   3  15        0.09       -0.79      0.81 o 
  -8   4  15        4.28        4.01      1.46 o 
  -7   4  15       11.46       12.05      1.49 o 
  -6   4  15        1.71        4.82      1.23 o 
  -5   4  15       50.65       53.57      2.98 o 
  -4   4  15        7.04        5.98      2.16 o 
  -3   4  15        6.13        5.70      2.21 o 
  -2   4  15       14.76       13.32      2.76 o 
  -1   4  15        3.82        2.63      1.95 o 
   0   4  15      218.43      180.31      7.49 o 
   1   4  15        3.32        8.14      2.02 o 
   2   4  15       15.65       17.40      1.66 o 
   3   4  15        5.46        7.17      1.54 o 
   4   4  15        6.23        4.69      1.48 o 
   5   4  15       50.69       52.82      2.91 o 
   6   4  15        1.40        2.42      0.97 o 
   7   4  15       10.89       11.63      1.38 o 
   8   4  15        4.58        5.68      1.20 o 
  -8   5  15        1.72        7.18      1.57 o 
  -7   5  15        4.77        6.76      1.83 o 
  -6   5  15        1.07        1.48      1.01 o 
  -5   5  15       21.77       21.00      1.98 o 
  -4   5  15       16.71       21.74      3.07 o 
  -3   5  15       57.94       61.79      4.83 o 
  -2   5  15        8.49        9.06      2.47 o 
  -1   5  15       20.91       20.31      3.03 o 
   0   5  15        3.10        5.27      1.72 o 
   1   5  15       28.76       26.25      2.49 o 
   2   5  15        6.20        7.15      1.56 o 
   3   5  15       58.88       59.08      2.75 o 
   4   5  15       14.42       16.50      3.05 o 
   5   5  15       21.93       23.49      2.22 o 
   6   5  15        0.61        2.43      1.14 o 
   7   5  15        3.29        3.83      1.86 o 
   8   5  15        1.76        3.45      1.47 o 
  -7   6  15        2.94        5.02      1.43 o 
  -6   6  15       12.96       13.91      2.17 o 
  -5   6  15       47.62       65.58      3.01 o 
  -4   6  15        6.45        3.52      1.18 o 
  -3   6  15        8.35        9.52      2.25 o 
  -2   6  15       30.08       32.64      3.61 o 
  -1   6  15       34.40       37.56      5.87 o 
   0   6  15       20.70       26.00      2.02 o 
   1   6  15       32.13       33.43      2.19 o 
   2   6  15       29.87       24.98      2.48 o 
   3   6  15        9.28        7.51      1.21 o 
   4   6  15        5.42        3.24      1.03 o 
   5   6  15       48.64       57.69      3.17 o 
   6   6  15       12.29       13.57      2.38 o 
   7   6  15        2.49        2.22      1.52 o 
  -6   7  15        3.59        1.55      1.34 o 
  -5   7  15        0.81        1.81      1.29 o 
  -4   7  15        2.87        2.19      0.94 o 
  -3   7  15        1.61        0.41      1.02 o 
  -2   7  15        2.88        0.96      1.50 o 
  -1   7  15        1.45        7.33      2.85 o 
   0   7  15        6.58        8.62      1.65 o 
   1   7  15        0.79        1.12      1.07 o 
   2   7  15        2.73        2.20      1.13 o 
   3   7  15        1.28        0.65      1.05 o 
   4   7  15        3.32        3.20      1.20 o 
   5   7  15        0.76        1.84      1.04 o 
   6   7  15        3.19        1.10      0.97 o 
  -5   8  15        4.32        2.99      1.38 o 
  -4   8  15        0.65       -0.46      1.21 o 
  -3   8  15        6.02        4.18      1.56 o 
  -2   8  15       10.64        7.95      1.84 o 
  -1   8  15        3.37        4.60      1.39 o 
   0   8  15        0.01        1.13      1.08 o 
   1   8  15        2.87        6.44      1.45 o 
   2   8  15       11.48        9.30      1.40 o 
   3   8  15        6.76        4.95      1.28 o 
   4   8  15        0.64        0.29      0.91 o 
   5   8  15        2.90        3.98      1.85 o 
  -4   9  15        4.74        3.66      1.36 o 
  -3   9  15        2.01        1.23      1.14 o 
  -2   9  15        3.00        3.07      0.83 o 
  -1   9  15       11.31       12.45      4.89 o 
   0   9  15        1.48        3.94      1.86 o 
   1   9  15       10.31       10.69      1.53 o 
   2   9  15        2.97        7.03      1.30 o 
   3   9  15        1.83       -0.23      0.90 o 
   4   9  15        4.49        4.31      1.03 o 
  -2  10  15        0.08       -0.68      1.02 o 
  -1  10  15        6.94        6.07      1.35 o 
   0  10  15        0.21        1.19      1.20 o 
   1  10  15        6.41        9.00      1.86 o 
   0   0  16       19.60       15.31      2.85 o 
   1   0  16       43.53       53.25      3.21 o 
   2   0  16       18.63       23.46      2.19 o 
   3   0  16        0.90        0.41      1.88 o 
   4   0  16       11.66       12.21      2.51 o 
   5   0  16        0.24       -0.38      1.70 o 
   6   0  16        0.05        2.69      1.79 o 
   7   0  16       43.53       65.21      4.33 o 
   8   0  16        2.33        0.88      1.33 o 
  -8   1  16        0.30       -0.86      1.11 o 
  -7   1  16       23.42       21.17      2.64 o 
  -6   1  16        2.70        4.32      1.91 o 
  -5   1  16       14.44       11.83      2.57 o 
  -4   1  16       30.66       39.80      4.03 o 
  -3   1  16        2.93        1.89      1.72 o 
  -2   1  16        1.17        2.30      1.87 o 
  -1   1  16       59.15       58.03      3.30 o 
   0   1  16        9.25        5.32      1.41 o 
   1   1  16       55.85       58.10      3.29 o 
   2   1  16        0.84        2.22      1.23 o 
   3   1  16        4.53        3.01      0.93 o 
   4   1  16       30.58       31.85      2.46 o 
   5   1  16       15.26       14.62      1.79 o 
   6   1  16        2.31        2.56      2.69 o 
   7   1  16       21.79       19.10      2.62 o 
   8   1  16        0.40       -0.35      1.24 o 
  -8   2  16        7.36        8.12      1.54 o 
  -7   2  16        7.14       12.28      2.12 o 
  -6   2  16        0.07        1.07      1.58 o 
  -5   2  16       64.52       75.23      5.08 o 
  -4   2  16       13.84       15.21      2.74 o 
  -3   2  16       18.38       23.13      3.15 o 
  -2   2  16       25.30       26.81      3.46 o 
  -1   2  16        1.69        4.85      2.22 o 
   0   2  16        3.41        0.67      2.05 o 
   1   2  16        2.04        1.00      1.03 o 
   2   2  16       23.42       29.16      2.02 o 
   3   2  16       16.16       21.85      1.72 o 
   4   2  16       15.54       16.20      1.58 o 
   5   2  16       62.23       69.29      4.19 o 
   6   2  16        0.04        1.79      1.19 o 
   7   2  16        6.07        8.26      1.36 o 
   8   2  16        7.42        8.11      1.13 o 
  -7   3  16       15.09       16.00      2.12 o 
  -6   3  16        0.93        2.46      1.43 o 
  -5   3  16       15.54       17.69      2.76 o 
  -4   3  16        5.33        4.44      1.89 o 
  -3   3  16        6.01        6.18      2.35 o 
  -2   3  16       29.05       39.64      4.07 o 
  -1   3  16       38.04       35.86      3.84 o 
   0   3  16        2.10        0.13      1.66 o 
   1   3  16       34.43       34.81      2.15 o 
   2   3  16       31.09       41.15      2.82 o 
   3   3  16        6.88        8.36      1.62 o 
   4   3  16        6.01        5.70      1.93 o 
   5   3  16       12.61       13.97      1.74 o 
   6   3  16        0.83        0.42      1.09 o 
   7   3  16       14.83       14.95      1.59 o 
  -7   4  16        0.93        1.16      0.74 o 
  -6   4  16       12.76       15.34      2.20 o 
  -5   4  16        3.44        1.78      1.45 o 
  -4   4  16        4.51        4.76      1.65 o 
  -3   4  16        1.25        1.42      1.62 o 
  -2   4  16        8.63       11.29      2.56 o 
  -1   4  16       11.94       17.44      2.85 o 
   0   4  16       32.63       33.32      3.74 o 
   1   4  16       12.29       19.76      3.05 o 
   2   4  16        7.65        6.54      1.18 o 
   3   4  16        1.20       -0.92      0.92 o 
   4   4  16        4.53        2.15      1.17 o 
   5   4  16        4.07        3.57      1.25 o 
   6   4  16       13.87       16.39      1.76 o 
   7   4  16        0.95        1.26      1.24 o 
  -7   5  16        1.67       -0.27      0.96 o 
  -6   5  16       23.98       20.30      1.54 o 
  -5   5  16       11.11        8.46      1.87 o 
  -4   5  16        1.62        4.89      1.69 o 
  -3   5  16       14.83       12.09      2.40 o 
  -2   5  16       38.10       42.18      3.90 o 
  -1   5  16       11.43       12.63      2.46 o 
   0   5  16        0.01        1.07      1.13 o 
   1   5  16       10.82       13.21      2.50 o 
   2   5  16       38.61       42.80      2.82 o 
   3   5  16       16.27       13.59      1.40 o 
   4   5  16        1.26        1.91      0.93 o 
   5   5  16       11.17       10.01      1.23 o 
   6   5  16       22.17       24.01      1.95 o 
   7   5  16        1.98        1.74      0.90 o 
  -6   6  16        7.64        8.14      1.50 o 
  -5   6  16        5.03        3.72      1.40 o 
  -4   6  16       20.23       24.53      2.70 o 
  -3   6  16        4.66        4.65      1.82 o 
  -2   6  16        0.04        3.44      1.75 o 
  -1   6  16        1.18       -0.62      1.57 o 
   0   6  16       34.02       34.10      2.51 o 
   1   6  16        0.83        0.41      1.31 o 
   2   6  16        0.33        0.30      1.13 o 
   3   6  16        5.30        7.99      1.45 o 
   4   6  16       19.06       23.75      2.04 o 
   5   6  16        5.50        4.55      1.40 o 
   6   6  16        6.22        5.29      1.11 o 
  -5   7  16       13.33       15.66      1.84 o 
  -4   7  16        1.09        3.16      1.22 o 
  -3   7  16        5.79        7.19      1.73 o 
  -2   7  16        4.00        6.38      1.87 o 
  -1   7  16       17.69       14.27      2.32 o 
   0   7  16       10.25       17.84      1.83 o 
   1   7  16       20.36       13.44      2.32 o 
   2   7  16        3.75        5.49      2.12 o 
   3   7  16        5.58        5.41      1.27 o 
   4   7  16        0.77        1.68      1.50 o 
   5   7  16       13.52       16.94      1.57 o 
  -3   8  16        4.09        4.09      1.22 o 
  -2   8  16       12.32       15.26      2.06 o 
  -1   8  16        2.26        2.47      1.40 o 
   0   8  16        0.02       -1.59      1.59 o 
   1   8  16        2.07        1.62      1.26 o 
   2   8  16       12.89       12.92      2.14 o 
   3   8  16        4.50        3.44      1.39 o 
   4   8  16        6.62        9.26      2.10 o 
  -1   9  16        3.52        2.55      1.14 o 
   0   9  16        8.38        7.49      1.50 o 
   1   9  16        3.50        4.11      1.43 o 
   1   0  17       90.98       85.46      4.08 o 
   2   0  17       32.30       39.25      3.83 o 
   3   0  17       25.61       32.69      3.53 o 
   4   0  17        1.61       -0.44      1.60 o 
   5   0  17       41.73       43.43      3.77 o 
   6   0  17       31.68       40.01      3.38 o 
   7   0  17        5.93       12.36      1.88 o 
  -7   1  17        3.71        4.73      1.50 o 
  -6   1  17       15.17       18.62      2.51 o 
  -5   1  17        7.89        8.75      2.15 o 
  -4   1  17        5.23        5.66      1.90 o 
  -3   1  17        5.30        6.53      2.07 o 
  -2   1  17       18.64       17.97      2.92 o 
  -1   1  17        8.14        6.87      2.09 o 
   0   1  17        8.36        5.11      1.46 o 
   1   1  17        8.94        7.29      1.50 o 
   2   1  17       18.16       21.60      2.03 o 
   3   1  17        4.33        5.09      2.02 o 
   4   1  17        4.59        5.52      1.63 o 
   5   1  17        9.13       13.63      2.48 o 
   6   1  17       16.76       22.15      2.70 o 
   7   1  17        3.44        6.51      1.70 o 
  -6   2  17       10.00       10.32      1.97 o 
  -5   2  17        7.15        6.57      1.79 o 
  -4   2  17        4.28        1.87      1.55 o 
  -3   2  17       10.39       13.84      2.67 o 
  -2   2  17        5.69        4.73      1.98 o 
  -1   2  17       15.36       19.10      2.91 o 
   0   2  17       30.99       29.11      2.38 o 
   1   2  17       15.50       21.62      3.39 o 
   2   2  17        7.32        9.08      1.56 o 
   3   2  17       10.69       13.06      1.37 o 
   4   2  17        5.20        3.46      1.12 o 
   5   2  17        6.56        5.59      1.25 o 
   6   2  17       10.97       12.32      1.65 o 
  -6   3  17        6.50        3.31      1.44 o 
  -5   3  17        1.57        3.30      1.50 o 
  -4   3  17        4.31        6.77      2.02 o 
  -3   3  17        0.39       -0.55      1.88 o 
  -2   3  17        5.09        6.73      2.07 o 
  -1   3  17        0.77        0.08      1.62 o 
   0   3  17       35.36       28.69      3.29 o 
   1   3  17        1.00        0.58      1.26 o 
   2   3  17        6.66        4.51      1.00 o 
   3   3  17        0.10        2.55      0.96 o 
   4   3  17        3.93        5.39      0.98 o 
   5   3  17        1.59        3.48      1.13 o 
   6   3  17        4.98        2.88      0.76 o 
  -6   4  17        7.86       11.57      1.66 o 
  -5   4  17       20.92       19.29      2.32 o 
  -4   4  17       10.17       13.33      2.27 o 
  -3   4  17        2.22       -0.25      1.59 o 
  -2   4  17       27.51       34.03      3.41 o 
  -1   4  17       16.01       15.13      2.53 o 
   0   4  17       13.36       11.16      2.60 o 
   1   4  17       13.93       11.02      2.27 o 
   2   4  17       30.04       32.46      1.89 o 
   3   4  17        3.24        1.81      0.72 o 
   4   4  17        9.37       11.20      1.00 o 
   5   4  17       20.29       22.09      1.21 o 
   6   4  17        8.49       11.16      1.20 o 
  -5   5  17        2.82        2.71      1.17 o 
  -4   5  17        5.52        5.69      1.59 o 
  -3   5  17        6.04       11.17      2.16 o 
  -2   5  17        1.36        0.86      1.40 o 
  -1   5  17        8.96        9.58      2.19 o 
   0   5  17        1.47        1.35      1.68 o 
   1   5  17        9.07       10.43      1.46 o 
   2   5  17        1.59        1.37      0.99 o 
   3   5  17        4.61        7.07      0.85 o 
   4   5  17        5.72        8.55      0.89 o 
   5   5  17        3.21        4.06      0.78 o 
  -4   6  17        4.10        3.34      1.24 o 
  -3   6  17        2.83        1.42      1.19 o 
  -2   6  17       28.32       31.75      3.04 o 
  -1   6  17       35.97       40.91      3.46 o 
   0   6  17        0.21        1.92      1.55 o 
   1   6  17       36.60       39.89      2.37 o 
   2   6  17       28.83       34.54      2.20 o 
   3   6  17        3.22        3.00      0.92 o 
   4   6  17        4.36        6.78      0.90 o 
  -2   7  17       14.48       11.55      1.92 o 
  -1   7  17        6.01       11.14      2.03 o 
   0   7  17       22.59       29.60      2.84 o 
   1   7  17        6.28        8.31      1.75 o 
   2   7  17       15.72       14.37      1.43 o 
   0   0  18       89.44       90.20      4.89 o 
   1   0  18       12.91       15.18      1.62 o 
   2   0  18        0.44        1.74      1.55 o 
   3   0  18        3.93        7.00      1.85 o 
   4   0  18        0.04       -1.58      1.58 o 
   5   0  18       11.09       15.97      2.12 o 
  -5   1  18        0.32       -0.07      1.17 o 
  -4   1  18        1.49        3.96      1.53 o 
  -3   1  18       11.72       16.57      2.38 o 
  -2   1  18        3.07        2.57      1.61 o 
  -1   1  18        7.58        9.40      2.13 o 
   0   1  18        1.54        1.28      0.93 o 
   1   1  18        8.66       10.33      1.49 o 
   2   1  18        2.71        3.07      1.05 o 
   3   1  18       10.67       12.82      2.15 o 
   4   1  18        1.46        4.12      1.52 o 
   5   1  18        0.05       -0.81      1.31 o 
  -4   2  18        1.64        2.51      1.39 o 
  -3   2  18        3.61        3.37      1.51 o 
  -2   2  18        1.80       -0.06      1.41 o 
  -1   2  18       14.72       20.88      2.70 o 
   0   2  18        3.97        3.61      1.70 o 
   1   2  18       14.97       19.01      1.72 o 
   2   2  18        1.82        1.52      0.99 o 
   3   2  18        3.46        1.53      0.90 o 
   4   2  18        1.17        1.96      1.25 o 
  -4   3  18        2.09        2.60      1.33 o 
  -3   3  18       13.64       18.88      2.42 o 
  -2   3  18        4.03        2.50      1.61 o 
  -1   3  18       17.46       16.75      2.56 o 
   0   3  18       19.91       18.74      2.51 o 
   1   3  18       16.69       17.82      2.41 o 
   2   3  18        3.42        5.96      1.12 o 
   3   3  18       13.40       15.46      1.43 o 
   4   3  18        2.09        0.59      1.09 o 
  -3   4  18        5.14        3.98      1.58 o 
  -2   4  18        4.94        3.97      1.49 o 
  -1   4  18       29.17       30.96      2.99 o 
   0   4  18       20.86       22.97      2.66 o 
   1   4  18       29.61       38.06      3.29 o 
   2   4  18        5.48        4.44      1.54 o 
   3   4  18        4.48        5.90      1.02 o 
  -2   5  18       14.52       22.32      2.42 o 
  -1   5  18        3.55        3.08      1.39 o 
   0   5  18        1.77        3.56      1.58 o 
   1   5  18        3.77        7.25      1.79 o 
   2   5  18       15.13       23.42      2.38 o 
   1   0  19        0.29        3.35      1.35 o 
   2   0  19       20.43       25.49      2.39 o 
  -1   1  19        5.87        8.39      1.67 o 
   0   1  19       22.61       27.69      2.44 o 
   1   1  19        5.85        4.38      0.92 o 
  -1   2  19        3.82        6.06      1.53 o 
   0   2  19        0.01        1.48      1.25 o 
   1   2  19        4.69        2.73      1.17 o 
                                                 
